# Supplementary material for: A novel flatworm-specific gene implicated in reproduction in Macrostomum lignano
Source: Sci Rep. 2018 Feb 16;8:3192. doi: 10.1038/s41598-018-21107-4 (PMC5816591; doi:10.1038/s41598-018-21107-4)
Supplement: Supplementary file 2 — Supplementary Table 2 [file 41598_2018_21107_MOESM2_ESM.xlsx]

## Sheet: Legend
Supplementary Table 2. Gene counts, fold changes and FDR for various gene expression comparisons, and classification of genes into categories.
Irradiation	5,901 transcript clusters significantly depleted at all three time points after irradiation (0h vs 12h, 0h vs 24h, 0h vs 72h)
Int S/G2/M	6,935 transcript clusters significantly enriched in late-S/G2/M cells of intact animals
Germline	2,604 transcripts enriched in proliferating germline cells
S/G2/M, no gonads	1,094 transcript clusters enriched in late-S/G2/M cells in all conditions, including intact animals, cut heads and juveniles
Neoblast	1,062 transcript clusters enriched in proliferating cells excluding germline
Neoblast, stringent	357 transcrip clusters obtained by overlapping 'Irradiation' and 'Neoblast' categories

## Sheet: Supplementary Table 2
Proliferating cells by irradiation	S/G2/M enriched, intact animals	Germline by FACS	S/G2/M enriched, no gonads	Somatic neoblasts by FACS	Somatic neoblasts by FACS and irradiation	TranscriptCluster	ProteinCluster	Conservation	logCPM IntG1	logCPM CutG1	logCPM JuvG1	logCPM IntG2M	logCPM CutG2M	logCPM JuvG2M	logCPM Irr0h	logCPM Irr12h	logCPM Irr24h	logCPM Irr72h	logFC IntG1 IntG2M	FDR IntG1 IntG2M	logFC JuvG2M IntG2M	FDR JuvG2M IntG2M	logFC IntG2M CutG2M	FDR IntG2M CutG2M	logFC CutG1 CutG2M	FDR CutG1 CutG2M	logFC JuvG1 JuvG2M	FDR JuvG1 JuvG2M	logFC Irr0h Irr12h	FDR Irr0h Irr12h	logFC Irr0h Irr24h	FDR Irr0h Irr24h	logFC Irr0h Irr72h	FDR Irr0h Irr72h	logFC Irr12h Irr24h	FDR Irr12h Irr24h	logFC Irr24h Irr72h	FDR Irr24h Irr72h	Feature	Smed_type	Smed_genes	Smes_genes	Smans_genes	Pfam	Human genes	Human annotation	Uniref	Transcripts	Annotation
Irradiation	Int S/G2/M		S/G2/M, no gonads	Neoblast	Neoblast, stringent	MligTCv3c-10059.0	MligPCv3c-16073	non-conserved	3.66241	3.68857	3.67584	5.7888	5.35205	5.13659	2.0169	1.09795	0.821809	0.799814	2.21026	0.000150948	0.434013	0.560702	-0.2425	0.857024	1.80571	0.016014	1.93245	0.0100269	-0.843034	2.33052e-05	-1.11734	4.0682e-08	-1.12789	5.44482e-09	-0.274285	0.5141	-0.0104354	1	TRANSSPLICED									Mlig032562.g1	Mlig032562.g1 {Length: 768} {TRANSSPLICED} {RNA1509_39908}
Irradiation	Int S/G2/M		S/G2/M, no gonads	Neoblast	Neoblast, stringent	MligTCv3c-10322.0	MligPCv3c-16399	non-conserved	4.19885	4.05492	3.68507	5.70317	5.15842	4.81322	4.06647	3.29178	3.2012	3.01866	1.57419	5.44626e-08	0.649075	0.0191601	-0.390108	0.333158	1.17707	0.00215102	1.51431	0.000326505	-0.673144	2.41281e-07	-0.752934	7.27885e-09	-0.941427	2.07394e-13	-0.0797942	0.819534	-0.188467	0.616949	TRANSSPLICED									Mlig001050.g5, Mlig001050.g1, Mlig019751.g1	Mlig001050.g5 {Length: 2373} {TRANSSPLICED} {RNA1509_57565} ### Mlig001050.g1 {Length: 1702} {TRANSSPLICED} {RNA1509_57565} ### Mlig019751.g1 {Length: 1978} {TRANSSPLICED} {RNA1509_16629}
	Int S/G2/M		S/G2/M, no gonads	Neoblast	Neoblast, stringent	MligTCv3c-10354.0	MligPCv3c-16438	flatworms	5.89559	6.0632	5.57052	7.21304	7.37054	6.8858	5.32861	4.57127	4.64521	4.67782	1.33796	2.30974e-07	0.0848826	0.865772	0.300083	0.413741	1.33167	9.9735e-06	1.48523	2.38223e-06	-0.650163	7.39028e-09	-0.566966	5.25614e-07	-0.544136	1.04526e-06	0.0831933	0.754987	0.0228343	0.991065	TRANSSPLICED	Xins	dd_Smed_v6_402_1_1	dd_Smes_v1_88242_1_1	Smp_043120.1	Universal stress protein family			UniRef50_A0A0X3NS25, Universal stress protein A-like protein (Fragment) n=11 Tax=Platyhelminthes TaxID=6157 RepID=A0A0X3NS25_SCHSO; UniRef50_A0A0X3Q2U4, Universal stress protein MJ0531 n=45 Tax=Platyhelminthes TaxID=6157 RepID=A0A0X3Q2U4_SCHSO	Mlig018764.g1	Mlig018764.g1 {Length: 1370} {TRANSSPLICED} {Pfam: Universal stress protein family [PF00582.24, score=113.2]} {Smed: dd_Smed_v6_402_1_1, [Score=131, Expect=1e-39]} {Smes: dd_Smes_v1_88242_1_1, [Score=131, Expect=1e-39]} {Smans: Smp_043120.1, [RH, Score=133, Expect=1e-40]} {UniRef: UniRef50_A0A0X3NS25, Universal stress protein A-like protein (Fragment) n=11 Tax=Platyhelminthes TaxID=6157 RepID=A0A…
Irradiation	Int S/G2/M		S/G2/M, no gonads	Neoblast	Neoblast, stringent	MligTCv3c-10354.1	MligPCv3c-16438	flatworms	5.70875	5.82806	5.46993	7.02885	7.27893	6.72907	5.2227	4.55603	4.53969	4.59064	1.34932	2.40205e-08	0.0643565	0.927705	0.367507	0.205643	1.44988	9.79774e-08	1.43951	2.6209e-06	-0.562012	2.9374e-06	-0.569462	2.14279e-06	-0.524459	8.68353e-06	-0.00745252	1	0.0450072	0.9621	TRANSSPLICED	Xins	dd_Smed_v6_402_1_1	dd_Smes_v1_88242_1_1	Smp_043120.1	Universal stress protein family			UniRef50_A0A0X3NS25, Universal stress protein A-like protein (Fragment) n=11 Tax=Platyhelminthes TaxID=6157 RepID=A0A0X3NS25_SCHSO; UniRef50_A0A0X3Q2U4, Universal stress protein MJ0531 n=45 Tax=Platyhelminthes TaxID=6157 RepID=A0A0X3Q2U4_SCHSO	Mlig010515.g1	Mlig010515.g1 {Length: 1380} {TRANSSPLICED} {Pfam: Universal stress protein family [PF00582.24, score=113.2]} {Smed: dd_Smed_v6_402_1_1, [Score=131, Expect=1e-39]} {Smes: dd_Smes_v1_88242_1_1, [Score=131, Expect=1e-39]} {Smans: Smp_043120.1, [RH, Score=133, Expect=1e-40]} {UniRef: UniRef50_A0A0X3NS25, Universal stress protein A-like protein (Fragment) n=11 Tax=Platyhelminthes TaxID=6157 RepID=A0A…
Irradiation	Int S/G2/M		S/G2/M, no gonads	Neoblast	Neoblast, stringent	MligTCv3c-10371.0	MligPCv3c-16452	human	5.45952	4.86917	4.80262	6.36207	5.60424	5.79448	5.28814	4.83023	4.72985	4.61776	0.925329	0.000404981	0.343524	0.320543	-0.553078	0.0433498	0.823556	0.0417856	1.22319	0.00142815	-0.348118	0.00104116	-0.445948	2.09927e-05	-0.562402	4.17029e-08	-0.09783	0.666159	-0.116448	0.726301	TRANSSPLICED	Sexual_biased	dd_Smed_v6_2158_0_1; dd_Smed_v6_2158_0_2	dd_Smes_v1_43504_1_1	Smp_048430.1	Glutaredoxin	GLRX2	glutaredoxin 2	UniRef50_UPI0004574F08, PREDICTED: glutaredoxin 2 n=1 Tax=Callorhinchus milii TaxID=7868 RepID=UPI0004574F08	Mlig018010.g3, Mlig028047.g2	Mlig018010.g3 {Length: 1235} {TRANSSPLICED} {Pfam: Glutaredoxin [PF00462.22, score=57.6]} {Human: ENSG00000023572, GLRX2, glutaredoxin 2, [RH, Score=93.6, Expect=4e-24]} {Dmel: FBgn0034658, Grx-1, Grx-1, [Score=88.6, Expect=4e-23]; FBgn0036820, CG6852, , [Score=87.4, Expect=1e-22]} {Celegans: WBGene00022663, glrx-21, Caenorhabditis elegans Protein GLRX-21, isoform a., [RH, Score=67.0, Expect=8e-1…
Irradiation	Int S/G2/M		S/G2/M, no gonads	Neoblast	Neoblast, stringent	MligTCv3c-10395.0	MligPCv3c-16486	human	4.20379	4.44641	4.03901	6.1726	5.88168	5.59633	3.55014	2.4597	2.20276	1.52473	2.02306	1.61775e-06	0.35045	0.486808	-0.148067	0.835986	1.48808	0.00477699	1.90327	0.000953234	-0.994796	7.12511e-08	-1.23954	1.45433e-11	-1.94	8.68328e-25	-0.244746	0.480518	-0.70032	0.0141257	TRANSSPLICED						DNMT3A	DNA (cytosine-5-)-methyltransferase 3 alpha	UniRef50_UPI0006991DC5, PREDICTED: uncharacterized protein LOC106178227 n=1 Tax=Lingula unguis TaxID=7574 RepID=UPI0006991DC5; UniRef50_UPI0007428E96, PREDICTED: DNA (cytosine-5)-methyltransferase 3B n=1 Tax=Cyprinodon variegatus TaxID=28743 RepID=UPI0007428E96	Mlig004102.g3, Mlig004102.g2, Mlig004102.g1	Mlig004102.g3 {Length: 1832} {Human: ENSG00000119772, DNMT3A, DNA (cytosine-5-)-methyltransferase 3 alpha, [Score=87.0, Expect=5e-18]; ENSG00000088305, DNMT3B, DNA (cytosine-5-)-methyltransferase 3 beta, [Score=84.7, Expect=3e-17]} {UniRef: UniRef50_UPI0007428E96, PREDICTED: DNA (cytosine-5)-methyltransferase 3B n=1 Tax=Cyprinodon variegatus TaxID=28743 RepID=UPI0007428E96, [Score=115, Expect=2e-…
Irradiation	Int S/G2/M		S/G2/M, no gonads	Neoblast	Neoblast, stringent	MligTCv3c-10423.0	MligPCv3c-16519	flatworms	2.47688	2.22327	1.79501	3.60134	3.66874	3.09878	3.31638	2.30254	2.39508	2.27554	1.36296	0.0269442	0.29824	0.798785	0.367992	0.649799	1.88604	0.0206987	3.85383	0.0108432	-0.921519	7.36547e-10	-0.820436	4.26818e-08	-0.94564	1.232e-10	0.101059	0.812183	-0.125162	0.848974	TRANSSPLICED	Asexual_biased; X2	dd_Smed_v6_6779_0_1	dd_Smes_v1_36827_1_1		Ankyrin repeats (3 copies)			UniRef50_A0A0A2KAK4, Mg2+ transporter protein, CorA-like/Zinc transport protein ZntB n=1 Tax=Penicillium italicum TaxID=40296 RepID=A0A0A2KAK4_PENIT	Mlig016440.g1	Mlig016440.g1 {Length: 2590} {TRANSSPLICED} {Pfam: Ankyrin repeats (3 copies) [PF12796.5, score=43.0]; Ankyrin repeats (many copies) [PF13857.4, score=34.0]; Chromo (CHRromatin Organisation MOdifier) domain [PF00385.22, score=30.2]; Ankyrin repeat [PF13606.4, score=27.7]; Ankyrin repeats (many copies) [PF13637.4, score=25.5]; Ankyrin repeat [PF00023.28, score=24.8]} {Smed: dd_Smed_v6_6779_0_1, [S…
Irradiation	Int S/G2/M		S/G2/M, no gonads	Neoblast	Neoblast, stringent	MligTCv3c-10423.1	MligPCv3c-16519	human	3.45666	3.04945	3.03228	4.85767	4.4918	4.24605	3.93107	3.16068	3.13926	3.08369	1.50187	0.000659442	0.382495	0.57084	-0.182127	1	1.63296	0.00216678	1.88472	0.00466482	-0.671949	1.16969e-05	-0.685465	7.93414e-06	-0.743898	5.92868e-07	-0.0135228	0.998854	-0.0584145	0.951432	TRANSSPLICED	Asexual_biased; X2	dd_Smed_v6_6779_0_1	dd_Smes_v1_36827_1_1	Smp_158310.1; Smp_145700.1	Ankyrin repeats (3 copies)	SHANK3	SH3 and multiple ankyrin repeat domains 3	UniRef50_UPI000947D4FF, UPI000947D4FF related cluster n=1 Tax=unknown TaxID= RepID=UPI000947D4FF	Mlig016767.g4, Mlig016767.g1	Mlig016767.g4 {Length: 2583} {TRANSSPLICED} {Pfam: Ankyrin repeats (3 copies) [PF12796.5, score=45.3]; Chromo (CHRromatin Organisation MOdifier) domain [PF00385.22, score=36.4]; Ankyrin repeats (many copies) [PF13857.4, score=34.5]; Ankyrin repeat [PF13606.4, score=30.3]; Ankyrin repeats (many copies) [PF13637.4, score=27.3]; Ankyrin repeat [PF00023.28, score=25.7]} {Human: ENSG00000251322, SHANK…
Irradiation	Int S/G2/M		S/G2/M, no gonads	Neoblast	Neoblast, stringent	MligTCv3c-10447.0	MligPCv3c-16545	human	2.9519	2.80273	2.99974	4.78574	5.45869	4.63424	3.12411	2.05808	2.06544	1.87399	2.00622	4.94423e-08	-0.0821645	1	0.828247	0.0358174	2.86761	3.46576e-11	2.4234	0.00102075	-0.970608	2.1614e-10	-0.947939	4.9185e-10	-1.14829	2.30262e-14	0.0226459	0.998854	-0.200289	0.708586	TRANSSPLICED	Sexual_biased; X1; Xins	dd_Smed_v6_1075_0_1; dd_Smed_v6_3846_0_1; dd_Smed_v6_153_0_1	dd_Smes_v1_43457_1_1; dd_Smes_v1_67877_1_1; dd_Smes_v1_42331_1_1	Smp_067980.4; Smp_068000.1; Smp_067990.4; Smp_067980.3; Smp_067990.1	Ubiquitin-conjugating enzyme	UBE2T	ubiquitin-conjugating enzyme E2T (putative)	UniRef50_Q9NPD8, Ubiquitin-conjugating enzyme E2 T n=59 Tax=Bilateria TaxID=33213 RepID=UBE2T_HUMAN	Mlig007030.g1, Mlig055497.g1, Mlig007030.g2	Mlig007030.g1 {Length: 1071} {TRANSSPLICED} {Pfam: Ubiquitin-conjugating enzyme [PF00179.24, score=127.7]; Prokaryotic E2 family B [PF14461.4, score=24.5]} {Human: ENSG00000077152, UBE2T, ubiquitin-conjugating enzyme E2T (putative), [RH, Score=139, Expect=6e-41]} {Dmel: FBgn0035455, CG10862, , [Score=106, Expect=4e-27]; FBgn0000173, ben, bendless, [Score=106, Expect=6e-29]; FBgn0028913, CG3473, ,…
Irradiation	Int S/G2/M		S/G2/M, no gonads	Neoblast	Neoblast, stringent	MligTCv3c-10540.0	MligPCv3c-16650	human	4.70696	4.38941	4.68975	6.2082	5.72369	5.33567	4.53469	3.76603	3.69622	3.63721	1.51581	1.07035e-08	0.630474	0.0325175	-0.269031	0.344713	1.44047	4.29961e-05	0.881001	0.0421478	-0.667191	1.17022e-08	-0.723701	5.13024e-10	-0.79567	5.02376e-12	-0.0565137	0.866186	-0.0719555	0.906831	TRANSSPLICED		dd_Smed_v6_12980_0_1	dd_Smes_v1_32475_1_2	Smp_159120.1	Ulp1 protease family, C-terminal catalytic domain	SENP7	SUMO1/sentrin specific peptidase 7	UniRef50_A0A087VXC7, Sentrin specific protease 7 n=7 Tax=Cyclophyllidea TaxID=6201 RepID=A0A087VXC7_ECHMU; UniRef50_G7YUH5, Sentrin-specific protease 7 (Fragment) n=1 Tax=Clonorchis sinensis TaxID=79923 RepID=G7YUH5_CLOSI	Mlig003987.g1, Mlig003987.g2, Mlig003987.g3	Mlig003987.g1 {Length: 2062} {TRANSSPLICED} {Pfam: Ulp1 protease family, C-terminal catalytic domain [PF02902.17, score=131.0]} {Human: ENSG00000138468, SENP7, SUMO1/sentrin specific peptidase 7, [RH, Score=204, Expect=7e-57]} {Dmel: FBgn0030420, CG12717, , [RH, Score=211, Expect=1e-60]} {Celegans: WBGene00006737, ulp-2, Caenorhabditis elegans Protein ULP-2 (ulp-2) mRNA, complete cds., [Score=80.…
Irradiation	Int S/G2/M		S/G2/M, no gonads	Neoblast	Neoblast, stringent	MligTCv3c-10622.0	MligPCv3c-16755	non-conserved	3.45914	3.18224	3.00755	4.74214	4.80244	4.97923	3.8755	3.47191	3.31679	3.31896	1.41182	0.00136031	-0.472088	0.336629	0.213716	0.790006	1.76744	0.00234222	2.66663	3.51275e-06	-0.294019	0.0251306	-0.443013	0.000616696	-0.445638	0.000369402	-0.148992	0.56334	-0.00261515	1	TRANSSPLICED									Mlig021982.g3, Mlig012566.g3, Mlig031830.g3	Mlig021982.g3 {Length: 2612} {TRANSSPLICED} {RNA1509_14607} ### Mlig012566.g3 {Length: 2802} {TRANSSPLICED} {RNA1509_14607} ### Mlig031830.g3 {Length: 2579} {TRANSSPLICED} {RNA1509_14607}
Irradiation	Int S/G2/M		S/G2/M, no gonads	Neoblast	Neoblast, stringent	MligTCv3c-10658.0	MligPCv3c-16797	flatworms	5.4231	5.36517	4.73642	6.3634	6.60104	6.08969	5.12868	4.42177	4.30473	4.2135	0.929903	6.94918e-06	0.014245	1	0.423277	0.129572	1.27864	2.86921e-07	1.54553	9.65383e-08	-0.597422	3.12907e-08	-0.707113	4.73666e-11	-0.804929	2.82681e-14	-0.109692	0.639466	-0.0978061	0.805503	TRANSSPLICED	X1	dd_Smed_v6_5611_0_1		Smp_157250.1	RNA recognition motif. (a.k.a. RRM, RBD, or RNP domain)			UniRef50_G4LWR1, Putative uncharacterized protein n=5 Tax=Schistosoma TaxID=6181 RepID=G4LWR1_SCHMA	Mlig034376.g8, Mlig034376.g20, Mlig034376.g15	Mlig034376.g8 {Length: 1475} {TRANSSPLICED} {Pfam: RNA recognition motif. (a.k.a. RRM, RBD, or RNP domain) [PF00076.20, score=35.4]} {Smans: Smp_157250.1, [Score=66.6, Expect=4e-12]} {UniRef: UniRef50_G4LWR1, Putative uncharacterized protein n=5 Tax=Schistosoma TaxID=6181 RepID=G4LWR1_SCHMA, [Score=66.6, Expect=3e-09]} {RNA1509_13814, RNA1509_39331} ### Mlig034376.g20 {Length: 1468} {TRANSSPLICED…
Irradiation	Int S/G2/M		S/G2/M, no gonads	Neoblast	Neoblast, stringent	MligTCv3c-10706.0	MligPCv3c-16854	human	6.67287	7.01423	6.94375	7.68018	7.84052	7.41327	7.68845	7.35692	7.19151	7.15289	1.00169	5.16056e-08	-0.00585765	1	0.296205	0.207247	0.826442	0.000235466	0.650997	0.0146515	-0.223451	0.0233631	-0.380499	5.7e-05	-0.427903	4.13734e-06	-0.157048	0.288467	-0.0474027	0.916534	TRANSSPLICED	Sexual_biased; X1	dd_Smed_v6_544_0_1	dd_Smes_v1_33066_1_1	Smp_063420.1	TCP-1/cpn60 chaperonin family	CCT5	chaperonin containing TCP1, subunit 5 (epsilon)	UniRef50_G7YA28, T-complex protein 1 subunit epsilon n=1 Tax=Clonorchis sinensis TaxID=79923 RepID=G7YA28_CLOSI	Mlig021976.g2, Mlig021976.g1	Mlig021976.g2 {Length: 1977} {TRANSSPLICED} {Pfam: TCP-1/cpn60 chaperonin family [PF00118.22, score=509.3]} {Human: ENSG00000150753, CCT5, chaperonin containing TCP1, subunit 5 (epsilon), [RH, Score=752, Expect=0.0]} {Dmel: FBgn0010621, Cct5, T-complex Chaperonin 5, [RH, Score=724, Expect=0.0]} {Celegans: WBGene00000380, cct-5, Caenorhabditis elegans Protein CCT-5, isoform a., [RH, Score=690, Exp…
Irradiation	Int S/G2/M		S/G2/M, no gonads	Neoblast	Neoblast, stringent	MligTCv3c-10772.1	MligPCv3c-16931	human	5.3182	4.8318	4.45248	6.40577	6.3275	5.73789	6.32745	5.89072	5.87073	5.79098	1.0996	0.0048621	0.449669	0.273567	0.0580191	1	1.53881	0.00118478	1.5444	0.009548	-0.33445	0.0335885	-0.33846	0.0287987	-0.430754	0.00417847	-0.0040105	1	-0.0922929	0.888798	TRANSSPLICED		dd_Smed_v6_2979_0_1; dd_Smed_v6_8023_0_1	dd_Smes_v1_41005_1_2; dd_Smes_v1_37365_1_1	Smp_016410.1	RanBP1 domain	RGPD5; RGPD6	RANBP2-like and GRIP domain containing 5; RANBP2-like and GRIP domain containing 6	UniRef50_A0A0B2V7K1, E3 SUMO-protein ligase RanBP2 n=1 Tax=Toxocara canis TaxID=6265 RepID=A0A0B2V7K1_TOXCA; UniRef50_F1KRX8, E3 SUMO-protein ligase RanBP2 n=1 Tax=Ascaris suum TaxID=6253 RepID=F1KRX8_ASCSU; UniRef50_UPI00065BEB14, PREDICTED: ranBP2-like and GRIP domain-containing protein 3 isoform X1 n=2 Tax=Aplysia californica TaxID=6500 RepID=UPI00065BEB14; UniRef50_UPI0006B0C544, PREDICTED: E…	Mlig001371.g1, Mlig024359.g1	Mlig001371.g1 {Length: 8653} {TRANSSPLICED} {Pfam: RanBP1 domain [PF00638.16, score=352.5]; Tetratricopeptide repeat [PF13432.4, score=20.3]} {Human: ENSG00000015568, RGPD5, RANBP2-like and GRIP domain containing 5, [RH, Score=142, Expect=5e-33]; ENSG00000169629, RGPD8, RANBP2-like and GRIP domain containing 8, [RH, Score=142, Expect=5e-33]; ENSG00000185304, RGPD2, RANBP2-like and GRIP domain con…
Irradiation	Int S/G2/M		S/G2/M, no gonads	Neoblast	Neoblast, stringent	MligTCv3c-10785.0	MligPCv3c-16949	human	6.04757	6.53653	6.28688	7.23132	7.8384	7.50546	5.79117	4.84783	4.86504	4.71617	1.17857	2.28575e-06	-0.543309	0.0447354	0.748522	0.00641633	1.29515	4.50775e-06	1.42039	4.35507e-06	-0.837063	1.00217e-18	-0.808718	1.38196e-17	-0.967876	6.78206e-25	0.0283422	0.935174	-0.159151	0.512916	TRANSSPLICED	Neoblast; X1	dd_Smed_v6_928_0_1	dd_Smes_v1_24782_1_1	Smp_179650.2	Chromo shadow domain	CBX5	chromobox homolog 5	UniRef50_A0A067QLM3, Chromobox protein-like protein 3 n=3 Tax=Zootermopsis nevadensis TaxID=136037 RepID=A0A067QLM3_ZOONE; UniRef50_E0VK99, Putative uncharacterized protein n=1 Tax=Pediculus humanus subsp. corporis TaxID=121224 RepID=E0VK99_PEDHC	Mlig008021.g1, Mlig008021.g2	Mlig008021.g1 {Length: 1327} {TRANSSPLICED} {Pfam: Chromo shadow domain [PF01393.17, score=109.2]; Chromo (CHRromatin Organisation MOdifier) domain [PF00385.22, score=69.6]} {Human: ENSG00000094916, CBX5, chromobox homolog 5, [RH, Score=159, Expect=7e-49]; ENSG00000122565, CBX3, chromobox homolog 3, [RH, Score=158, Expect=2e-48]; ENSG00000108468, CBX1, chromobox homolog 1, [RH, Score=154, Expect=…
Irradiation	Int S/G2/M		S/G2/M, no gonads	Neoblast	Neoblast, stringent	MligTCv3c-10820.0	MligPCv3c-16991	human	4.47398	5.32465	5.40694	6.5031	7.29289	7.10277	3.93915	2.52106	2.46258	2.01858	2.0694	3.94946e-09	-0.857718	0.0179199	0.933506	0.0192018	1.98755	4.9773e-07	1.89009	1.7142e-06	-1.31716	8.34769e-21	-1.37311	4.89467e-22	-1.82037	8.2046e-37	-0.0559592	0.92724	-0.447177	0.0868276	TRANSSPLICED	X1	dd_Smed_v6_2614_0_1	dd_Smes_v1_56786_1_1	Smp_210630.1	Core histone H2A/H2B/H3/H4	H2AFV	H2A histone family, member V	UniRef50_A0A060XJK8, Histone H2A n=5 Tax=Euteleostomi TaxID=117571 RepID=A0A060XJK8_ONCMY; UniRef50_A0A0P5C2K0, Histone H2A n=3 Tax=Bilateria TaxID=33213 RepID=A0A0P5C2K0_9CRUS; UniRef50_C1BX07, Histone H2A n=13 Tax=Eukaryota TaxID=2759 RepID=C1BX07_ESOLU; UniRef50_F6TD86, Histone H2A n=23 Tax=Eukaryota TaxID=2759 RepID=F6TD86_CALJA; UniRef50_Q4T9I5, Histone H2A n=3 Tax=Euteleostomi TaxID=117571 …	Mlig033998.g8	Mlig033998.g8 {Length: 874} {TRANSSPLICED} {Pfam: Core histone H2A/H2B/H3/H4 [PF00125.22, score=66.4]; C-terminus of histone H2A [PF16211.3, score=48.4]} {Human: ENSG00000105968, H2AFV, H2A histone family, member V, [RH, Score=204, Expect=8e-69]; ENSG00000164032, H2AFZ, H2A histone family, member Z, [RH, Score=203, Expect=3e-68]} {Dmel: FBgn0001197, His2Av, Histone H2A variant, [RH, Score=203, Ex…
Irradiation	Int S/G2/M		S/G2/M, no gonads	Neoblast	Neoblast, stringent	MligTCv3c-10820.2	MligPCv3c-16991	human	4.21234	4.98223	5.12839	6.13621	6.9355	6.75041	3.61115	2.10005	2.07103	1.76141	1.97278	1.7744e-09	-0.873458	0.00785738	0.959239	0.00922366	1.99744	5.37045e-08	1.82446	8.54029e-07	-1.4135	1.91797e-22	-1.43629	9.00639e-23	-1.74706	8.1964e-33	-0.0228163	0.980963	-0.310678	0.41974	TRANSSPLICED	X1	dd_Smed_v6_2614_0_1	dd_Smes_v1_56786_1_1	Smp_210630.1	Core histone H2A/H2B/H3/H4	H2AFV	H2A histone family, member V	UniRef50_A0A060XJK8, Histone H2A n=5 Tax=Euteleostomi TaxID=117571 RepID=A0A060XJK8_ONCMY; UniRef50_A0A0P5C2K0, Histone H2A n=3 Tax=Bilateria TaxID=33213 RepID=A0A0P5C2K0_9CRUS; UniRef50_C1BX07, Histone H2A n=13 Tax=Eukaryota TaxID=2759 RepID=C1BX07_ESOLU; UniRef50_F6TD86, Histone H2A n=23 Tax=Eukaryota TaxID=2759 RepID=F6TD86_CALJA; UniRef50_Q4T9I5, Histone H2A n=3 Tax=Euteleostomi TaxID=117571 …	Mlig010428.g2	Mlig010428.g2 {Length: 859} {TRANSSPLICED} {Pfam: Core histone H2A/H2B/H3/H4 [PF00125.22, score=66.4]; C-terminus of histone H2A [PF16211.3, score=48.4]} {Human: ENSG00000105968, H2AFV, H2A histone family, member V, [RH, Score=204, Expect=8e-69]; ENSG00000164032, H2AFZ, H2A histone family, member Z, [RH, Score=203, Expect=3e-68]} {Dmel: FBgn0001197, His2Av, Histone H2A variant, [RH, Score=203, Ex…
Irradiation	Int S/G2/M		S/G2/M, no gonads	Neoblast	Neoblast, stringent	MligTCv3c-10855.0	MligPCv3c-17034	human	3.08853	3.8387	4.0086	4.80226	5.38994	5.27407	2.50039	1.83643	1.79958	1.64495	1.87787	7.59835e-06	-0.704975	0.0850506	0.742853	0.114857	1.65458	0.000409982	1.62593	0.00587272	-0.555443	0.00105002	-0.589911	0.000509596	-0.750808	6.11797e-06	-0.03448	0.977078	-0.16084	0.802935	TRANSSPLICED	X1	dd_Smed_v6_11572_0_1	dd_Smes_v1_21788_1_1	Smp_063120.1	Ham1 family	ITPA	inosine triphosphatase (nucleoside triphosphate pyrophosphatase)	UniRef50_D7FZ77, Inosine triphosphate pyrophosphatase n=1 Tax=Ectocarpus siliculosus TaxID=2880 RepID=D7FZ77_ECTSI; UniRef50_Q9GYG4, Inosine triphosphate pyrophosphatase n=90 Tax=Eukaryota TaxID=2759 RepID=ITPA_CAEEL	Mlig015606.g9	Mlig015606.g9 {Length: 1351} {TRANSSPLICED} {Pfam: Ham1 family [PF01725.14, score=162.5]} {Human: ENSG00000125877, ITPA, inosine triphosphatase (nucleoside triphosphate pyrophosphatase), [RH, Score=182, Expect=4e-58]} {Dmel: FBgn0031663, CG8891, , [RH, Score=186, Expect=6e-60]} {Celegans: WBGene00001823, hap-1, Caenorhabditis elegans Protein HAP-1 (hap-1) mRNA, complete cds., [RH, Score=217, Expe…
Irradiation	Int S/G2/M		S/G2/M, no gonads	Neoblast	Neoblast, stringent	MligTCv3c-10924.0	MligPCv3c-17111	human	5.78364	6.18547	5.61266	7.42476	6.96656	7.20405	5.05186	4.40846	4.33409	4.2116	1.65921	7.96244e-10	-0.0317153	0.966549	-0.304661	0.348411	0.805283	0.0346239	1.76199	3.34771e-08	-0.53586	4.18971e-06	-0.60402	1.89645e-07	-0.730202	1.11931e-10	-0.0681612	0.829905	-0.126173	0.728878	TRANSSPLICED	X1	dd_Smed_v6_462_0_1	dd_Smes_v1_88473_1_1	Smp_072900.1	CS domain	PTGES3	prostaglandin E synthase 3 (cytosolic)	UniRef50_A0A067QPA7, Prostaglandin E synthase 3 n=13 Tax=Pancrustacea TaxID=197562 RepID=A0A067QPA7_ZOONE	Mlig034517.g2	Mlig034517.g2 {Length: 1515} {TRANSSPLICED} {Pfam: CS domain [PF04969.14, score=26.8]} {Human: ENSG00000110958, PTGES3, prostaglandin E synthase 3 (cytosolic), [RH, Score=94.0, Expect=3e-24]} {Dmel: FBgn0037728, CG16817, , [RH, Score=80.9, Expect=6e-19]} {Celegans: WBGene00022599, ZC395.10, Caenorhabditis elegans Protein ZC395.10 (ZC395.10) mRNA, complete cds., [Score=71.2, Expect=1e-15]} {Smed: …
Irradiation	Int S/G2/M		S/G2/M, no gonads	Neoblast	Neoblast, stringent	MligTCv3c-10924.1	MligPCv3c-17111	human	6.71332	7.12927	6.44426	8.31038	8.1612	8.19307	6.58537	5.99076	5.93749	5.82971	1.57776	5.63946e-15	-0.163304	0.570699	-0.0082242	1	1.01071	2.01036e-05	1.87627	1.95232e-16	-0.488158	6.27719e-06	-0.53075	7.25082e-07	-0.647162	7.38345e-10	-0.0425931	0.892469	-0.116409	0.726301	TRANSSPLICED	X1	dd_Smed_v6_462_0_1	dd_Smes_v1_88473_1_1	Smp_072900.1	CS domain	PTGES3	prostaglandin E synthase 3 (cytosolic)	UniRef50_A0A067QPA7, Prostaglandin E synthase 3 n=13 Tax=Pancrustacea TaxID=197562 RepID=A0A067QPA7_ZOONE	Mlig030380.g2	Mlig030380.g2 {Length: 2054} {TRANSSPLICED} {Pfam: CS domain [PF04969.14, score=26.8]} {Human: ENSG00000110958, PTGES3, prostaglandin E synthase 3 (cytosolic), [RH, Score=94.0, Expect=6e-24]} {Dmel: FBgn0037728, CG16817, , [RH, Score=80.5, Expect=9e-19]} {Celegans: WBGene00022599, ZC395.10, Caenorhabditis elegans Protein ZC395.10 (ZC395.10) mRNA, complete cds., [Score=71.2, Expect=1e-15]} {Smed: …
Irradiation	Int S/G2/M		S/G2/M, no gonads	Neoblast	Neoblast, stringent	MligTCv3c-10934.1	MligPCv3c-17123	human	7.22347	7.64072	7.32221	8.5667	8.42775	8.00655	6.66201	6.36	6.24075	6.22538	1.349	1.54956e-09	0.314351	0.255337	-0.0154467	1	0.774533	0.00664901	0.821988	0.00370105	-0.193737	0.034323	-0.304067	0.000564789	-0.329209	0.000148399	-0.11033	0.482104	-0.0251404	0.972886	TRANSSPLICED	X1	dd_Smed_v6_211_0_1	dd_Smes_v1_54533_1_1	Smp_153790.1	Ribosomal protein L4/L1 family	RPL4	ribosomal protein L4	UniRef50_A0A146L1S4, 60S ribosomal protein L4 (Fragment) n=3 Tax=Neoptera TaxID=33340 RepID=A0A146L1S4_LYGHE	Mlig010454.g2	Mlig010454.g2 {Length: 1278} {TRANSSPLICED} {Pfam: Ribosomal protein L4/L1 family [PF00573.20, score=141.5]; 60S ribosomal protein L4 C-terminal domain [PF14374.4, score=81.1]} {Human: ENSG00000174444, RPL4, ribosomal protein L4, [RH, Score=420, Expect=1e-145]} {Dmel: FBgn0003279, RpL4, Ribosomal protein L4, [RH, Score=400, Expect=1e-138]} {Celegans: WBGene00004415, rpl-4, Caenorhabditis elegans …
Irradiation	Int S/G2/M		S/G2/M, no gonads	Neoblast	Neoblast, stringent	MligTCv3c-10967.0	MligPCv3c-17159	human	7.61068	8.64613	8.18231	10.3195	11.0536	10.8197	6.53034	2.92632	3.10749	3.09633	2.68839	4.3984e-35	-0.765387	0.000495639	0.860105	0.000107933	2.38302	8.52111e-27	2.74891	1.07614e-34	-3.51324	8.6915e-145	-3.31321	1.83177e-132	-3.34219	6.01942e-136	0.199995	0.463561	-0.0289414	0.989886		X1	dd_Smed_v6_10594_0_1; dd_Smed_v6_601_0_1	dd_Smes_v1_7861_1_1	Smp_003770.1	linker histone H1 and H5 family	H1F0	H1 histone family, member 0	UniRef50_G4V6K8, Putative histone h1/h5 n=18 Tax=Schistosomatidae TaxID=31245 RepID=G4V6K8_SCHMA; UniRef50_P15870, Histone H1-delta n=12 Tax=Metazoa TaxID=33208 RepID=H1D_STRPU; UniRef50_Q5BY91, SJCHGC01769 protein (Fragment) n=1 Tax=Schistosoma japonicum TaxID=6182 RepID=Q5BY91_SCHJA	Mlig026468.g1	Mlig026468.g1 {Length: 1481} {Pfam: linker histone H1 and H5 family [PF00538.17, score=89.6]} {Human: ENSG00000189060, H1F0, H1 histone family, member 0, [Score=67.0, Expect=3e-13]} {Dmel: FBgn0051617, His1:CG31617, His1:CG31617, [Score=68.9, Expect=1e-13]; FBgn0053804, His1:CG33804, His1:CG33804, [Score=68.9, Expect=1e-13]; FBgn0053864, His1:CG33864, His1:CG33864, [Score=68.9, Expect=1e-13]; FBg…
Irradiation	Int S/G2/M		S/G2/M, no gonads	Neoblast	Neoblast, stringent	MligTCv3c-10967.1	MligPCv3c-17160	non-conserved	6.94315	7.6979	7.08745	9.18638	9.95267	9.76192	6.9674	3.83548	4.1316	4.19858	2.22423	4.59812e-15	-0.842466	0.00416113	0.89485	0.00298139	2.23142	1.11116e-13	2.81652	3.31558e-20	-3.03135	4.29884e-141	-2.71484	4.09892e-117	-2.66941	4.02321e-114	0.316486	0.0736666	0.0454489	0.952287										Mlig031214.g2, Mlig031214.g1	Mlig031214.g2 {Length: 1325} {RNA1509_1116, RNA1509_11498, RNA1509_18061} ### Mlig031214.g1 {Length: 1487} {RNA1509_1116, RNA1509_35482}
Irradiation	Int S/G2/M		S/G2/M, no gonads	Neoblast	Neoblast, stringent	MligTCv3c-11022.0	MligPCv3c-17233	human	4.19136	4.32659	3.37337	6.04827	6.28998	5.76082	5.86477	4.41897	4.49828	4.39474	1.9526	1.93072e-12	0.0681013	0.960046	0.405241	0.227414	2.05427	1.11652e-11	2.93969	4.31867e-12	-1.34418	2.20419e-31	-1.24804	2.03175e-27	-1.36391	8.43125e-33	0.0961347	0.735646	-0.115858	0.774707	TRANSSPLICED	Sexual_biased	dd_Smed_v6_7682_0_1	dd_Smes_v1_35671_1_1	Smp_054840.1	MCM2/3/5 family	MCM2	minichromosome maintenance complex component 2	UniRef50_P49736, DNA replication licensing factor MCM2 n=287 Tax=Opisthokonta TaxID=33154 RepID=MCM2_HUMAN	Mlig011907.g14, Mlig011907.g7, Mlig011907.g2	Mlig011907.g14 {Length: 3594} {TRANSSPLICED} {Pfam: MCM2/3/5 family [PF00493.21, score=467.5]; MCM OB domain [PF17207.1, score=130.5]; Mini-chromosome maintenance protein 2 [PF12619.6, score=57.4]; MCM N-terminal domain [PF14551.4, score=53.5]; Magnesium chelatase, subunit ChlI [PF01078.19, score=34.8]; AAA domain (dynein-related subfamily) [PF07728.12, score=18.6]} {Human: ENSG00000073111, MCM2,…
Irradiation	Int S/G2/M		S/G2/M, no gonads	Neoblast	Neoblast, stringent	MligTCv3c-11042.0	MligPCv3c-17259	human	6.17062	6.72271	6.10175	7.75131	8.03503	7.88481	5.75649	5.02497	5.14844	5.15596	1.57601	2.94339e-11	-0.397094	0.140658	0.457217	0.136362	1.33769	8.19457e-07	1.9189	4.59976e-13	-0.625571	6.22491e-11	-0.486474	4.10466e-07	-0.49313	2.09193e-07	0.139094	0.420946	-0.00665372	1	TRANSSPLICED	X1	dd_Smed_v6_1190_0_1	dd_Smes_v1_78219_1_1		Mitochondrial glycoprotein	C1QBP	complement component 1, q subcomponent binding protein	UniRef50_A0A0X3PEL4, Complement component 1 Q subcomponent-binding protein (Fragment) n=1 Tax=Schistocephalus solidus TaxID=70667 RepID=A0A0X3PEL4_SCHSO	Mlig022540.g8, Mlig022540.g7, Mlig022540.g1	Mlig022540.g8 {Length: 1275} {TRANSSPLICED} {Pfam: Mitochondrial glycoprotein [PF02330.14, score=55.9]} {Human: ENSG00000108561, C1QBP, complement component 1, q subcomponent binding protein, [RH, Score=54.7, Expect=3e-08]} {Dmel: FBgn0034259, P32, , [Score=55.5, Expect=9e-09]} {Smed: dd_Smed_v6_1190_0_1, [RH, Score=59.7, Expect=2e-10]} {Smes: dd_Smes_v1_78219_1_1, [RH, Score=59.7, Expect=2e-10]}…
Irradiation	Int S/G2/M		S/G2/M, no gonads	Neoblast	Neoblast, stringent	MligTCv3c-11071.1	MligPCv3c-17297	human	4.8733	5.17652	4.5949	6.39724	6.8348	6.26581	5.82765	4.98296	4.98174	4.84999	1.56332	1.67244e-05	-0.121846	0.808502	0.57355	0.197103	1.67571	0.000107189	1.9483	3.37193e-05	-0.738624	9.02977e-15	-0.7293	1.99413e-14	-0.870549	2.56672e-20	0.00932096	0.991853	-0.141242	0.591867	TRANSSPLICED	X1	dd_Smed_v6_2086_0_1	dd_Smes_v1_36132_1_1	Smp_169320.1	Protein phosphatase 2C	PPM1G	protein phosphatase, Mg2+/Mn2+ dependent, 1G	UniRef50_A0A067R0S5, Protein phosphatase 1G n=1 Tax=Zootermopsis nevadensis TaxID=136037 RepID=A0A067R0S5_ZOONE; UniRef50_UPI0006B0CA45, PREDICTED: protein phosphatase 1G-like n=1 Tax=Limulus polyphemus TaxID=6850 RepID=UPI0006B0CA45	Mlig000630.g11, Mlig004716.g2, Mlig028515.g13	Mlig000630.g11 {Length: 2696} {TRANSSPLICED} {Pfam: Protein phosphatase 2C [PF00481.19, score=50.6]} {Human: ENSG00000115241, PPM1G, protein phosphatase, Mg2+/Mn2+ dependent, 1G, [Score=112, Expect=6e-27]} {Dmel: FBgn0033021, CG10417, , [Score=128, Expect=9e-33]} {Celegans: WBGene00018362, F42G9.1, Caenorhabditis elegans Protein F42G9.1, isoform a., [Score=93.6, Expect=4e-21]} {Smed: dd_Smed_v6_2…
Irradiation	Int S/G2/M		S/G2/M, no gonads	Neoblast	Neoblast, stringent	MligTCv3c-11094.0	MligPCv3c-17325	human	4.79757	5.33346	5.52869	6.33548	6.69174	6.56378	4.93736	4.23999	4.19467	4.21984	1.57305	5.07348e-11	-0.449292	0.0520303	0.46183	0.0753396	1.33956	4.99485e-07	1.27476	0.00010499	-0.587372	1.9152e-07	-0.624227	3.0029e-08	-0.610608	3.97757e-08	-0.0368567	0.92724	0.0136252	1	TRANSSPLICED		dd_Smed_v6_2653_0_1	dd_Smes_v1_24715_1_1	Smp_003630.1	Domain of unknown function (DUF3449)	SF3A3	splicing factor 3a, subunit 3, 60kDa	UniRef50_A0A0X3NVZ9, Splicing factor 3A subunit 3 (Fragment) n=5 Tax=Bilateria TaxID=33213 RepID=A0A0X3NVZ9_SCHSO	Mlig005015.g2, Mlig005015.g1, Mlig005015.g3	Mlig005015.g2 {Length: 1887} {TRANSSPLICED} {Pfam: Domain of unknown function (DUF3449) [PF11931.6, score=246.8]; Telomere stability C-terminal [PF13297.4, score=88.5]; Pre-mRNA-splicing factor SF3A3, of SF3a complex, Prp9 [PF16837.3, score=87.8]; Splicing factor SF3a60 binding domain [PF12108.6, score=28.5]} {Human: ENSG00000183431, SF3A3, splicing factor 3a, subunit 3, 60kDa, [RH, Score=603, Ex…
Irradiation	Int S/G2/M		S/G2/M, no gonads	Neoblast	Neoblast, stringent	MligTCv3c-11101.0	MligPCv3c-17334	human	5.22377	5.28577	4.66121	6.56217	6.90855	6.79933	4.31288	3.67575	3.38866	3.03651	1.36575	1.01339e-06	-0.491491	0.0910988	0.492362	0.135233	1.65087	1.31413e-07	2.38677	3.36364e-13	-0.53735	1.11626e-05	-0.815048	1.77561e-11	-1.16315	2.97195e-22	-0.277693	0.119909	-0.348074	0.0920253	TRANSSPLICED	Sexual_biased; Xins	dd_Smed_v6_1606_0_1	dd_Smes_v1_3961_1_1	Smp_037700.1	Nuclear transport factor 2 (NTF2) domain	NUTF2	nuclear transport factor 2	UniRef50_A0A0X3NWP2, Nuclear transport factor 2 n=3 Tax=Eucestoda TaxID=6200 RepID=A0A0X3NWP2_SCHSO	Mlig019623.g1, Mlig022657.g2, Mlig022657.g1	Mlig019623.g1 {Length: 1353} {TRANSSPLICED} {Pfam: Nuclear transport factor 2 (NTF2) domain [PF02136.18, score=89.3]; Domain of unknown function (DUF4440) [PF14534.4, score=28.2]} {Human: ENSG00000102898, NUTF2, nuclear transport factor 2, [RH, Score=101, Expect=4e-28]} {Dmel: FBgn0032680, Ntf-2r, Nuclear transport factor-2-related, [RH, Score=102, Expect=7e-29]} {Celegans: WBGene00004305, ran-4,…
Irradiation	Int S/G2/M		S/G2/M, no gonads	Neoblast	Neoblast, stringent	MligTCv3c-11123.6	MligPCv3c-17364	human	7.28465	7.18614	6.93832	8.3656	8.00923	8.00061	7.57868	7.20694	7.18594	7.21761	1.07815	2.1329e-06	0.119483	0.768879	-0.215702	0.481241	0.830011	0.00452324	1.16747	5.21455e-06	-0.26262	0.00423443	-0.272766	0.00272455	-0.254059	0.00481407	-0.0101463	0.985842	0.0187075	0.985882	TRANSSPLICED	Asexual_biased; Sexual_biased; X1	dd_Smed_v6_1194_0_1; dd_Smed_v6_1194_0_3	dd_Smes_v1_42596_1_1; dd_Smes_v1_100142_1_1	Smp_053940.1	RNA recognition motif. (a.k.a. RRM, RBD, or RNP domain)	HNRNPA2B1	heterogeneous nuclear ribonucleoprotein A2/B1	UniRef50_A0A0V0J1R4, Heterogeneous nuclear ribonucleoproteins A2/B1 n=8 Tax=Platyhelminthes TaxID=6157 RepID=A0A0V0J1R4_SCHSO; UniRef50_G4VHQ4, Putative heterogeneous nuclear ribonucleoprotein n=20 Tax=Platyhelminthes TaxID=6157 RepID=G4VHQ4_SCHMA	Mlig023819.g4, Mlig024432.g4	Mlig023819.g4 {Length: 2834} {TRANSSPLICED} {Pfam: RNA recognition motif. (a.k.a. RRM, RBD, or RNP domain) [PF00076.20, score=115.3]; RNA recognition motif [PF16367.3, score=47.1]; Nup53/35/40-type RNA recognition motif [PF14605.4, score=19.9]} {Human: ENSG00000122566, HNRNPA2B1, heterogeneous nuclear ribonucleoprotein A2/B1, [Score=179, Expect=3e-53]; ENSG00000135486, HNRNPA1, heterogeneous nucl…
Irradiation	Int S/G2/M		S/G2/M, no gonads	Neoblast	Neoblast, stringent	MligTCv3c-11146.0	MligPCv3c-17391	human	2.88614	2.18022	2.57242	3.68961	4.23321	4.09352	3.37358	2.66156	2.68828	2.33855	1.00426	0.03742	-0.610633	0.0925557	0.699322	0.0929302	2.38091	4.7146e-06	2.5235	0.00124533	-0.612797	0.00146188	-0.569456	0.0025822	-0.931591	5.14043e-07	0.0433285	0.971031	-0.362088	0.383445	TRANSSPLICED	Neoblast	dd_Smed_v6_13844_0_1	dd_Smes_v1_37406_1_1	Smp_040020.1	Core histone H2A/H2B/H3/H4	CENPA	centromere protein A	UniRef50_H8X126, Cse4 centromere-associated protein n=2 Tax=Candida TaxID=1535326 RepID=H8X126_CANO9	Mlig008829.g8, Mlig000639.g2, Mlig028392.g1	Mlig008829.g8 {Length: 2266} {TRANSSPLICED} {Pfam: Core histone H2A/H2B/H3/H4 [PF00125.22, score=80.1]; Histone-like transcription factor (CBF/NF-Y) and archaeal histone [PF00808.21, score=21.9]} {Human: ENSG00000115163, CENPA, centromere protein A, [Score=70.9, Expect=1e-14]} {Dmel: FBgn0040477, cid, centromere identifier, [RH, Score=65.1, Expect=3e-12]} {Celegans: WBGene00001946, his-72, Caenor…
Irradiation	Int S/G2/M		S/G2/M, no gonads	Neoblast	Neoblast, stringent	MligTCv3c-11271.1	MligPCv3c-17539	human	4.92577	4.7574	4.11729	6.65635	6.16784	6.19856	5.98374	5.2049	5.20221	5.15861	1.74042	2.03933e-10	0.19827	0.563118	-0.306895	0.32139	1.47641	2.93621e-05	2.40251	1.59015e-10	-0.673179	3.26976e-09	-0.662945	4.8359e-09	-0.717535	1.43407e-10	0.0102324	0.996105	-0.0545862	0.925783	TRANSSPLICED	X1	dd_Smed_v6_1582_0_1	dd_Smes_v1_77738_1_1		Tudor domain	TDRD1	tudor domain containing 1	UniRef50_UPI0006411787, PREDICTED: tudor domain-containing protein 1-like, partial n=1 Tax=Hydra vulgaris TaxID=6087 RepID=UPI0006411787	Mlig016449.g5, Mlig016595.g3	Mlig016449.g5 {Length: 3418} {TRANSSPLICED} {Pfam: Tudor domain [PF00567.22, score=148.5]; SGF29 tudor-like domain [PF07039.9, score=25.1]; Domain of unknown function (DUF4537) [PF15057.4, score=23.8]; Survival motor neuron protein (SMN) [PF06003.10, score=22.1]; Tumour suppressor p53-binding protein-1 Tudor [PF09038.8, score=20.2]} {Human: ENSG00000095627, TDRD1, tudor domain containing 1, [Scor…
Irradiation	Int S/G2/M		S/G2/M, no gonads	Neoblast	Neoblast, stringent	MligTCv3c-11276.2	MligPCv3c-17544	human	4.1955	5.11143	4.88749	5.88728	7.44536	6.86878	3.54395	2.96926	2.81457	2.65589	1.7401	1.73009e-07	-1.24615	0.000103758	1.68897	1.75182e-07	2.33877	9.28424e-12	2.20862	3.23477e-09	-0.482957	0.0029899	-0.616501	9.29223e-05	-0.785871	3.76947e-07	-0.133543	0.689229	-0.16934	0.756951	TRANSSPLICED	Sexual_specific; Xins	dd_Smed_v6_6848_0_1	dd_Smes_v1_28080_1_1	Smp_173820.1	Nucleoside transporter	SLC29A1	solute carrier family 29 (nucleoside transporters), member 1	UniRef50_A0A068XN46, Vacuolar protein sorting associated protein 13B n=3 Tax=Hymenolepis TaxID=99110 RepID=A0A068XN46_HYMMI; UniRef50_Q9VMB6, Equilibrative nucleoside transporter 2, isoform A n=119 Tax=Protostomia TaxID=33317 RepID=Q9VMB6_DROME	Mlig008858.g1	Mlig008858.g1 {Length: 3673} {TRANSSPLICED} {Pfam: Nucleoside transporter [PF01733.16, score=229.4]} {Human: ENSG00000112759, SLC29A1, solute carrier family 29 (nucleoside transporters), member 1, [Score=132, Expect=2e-32]} {Dmel: FBgn0263916, Ent2, Equilibrative nucleoside transporter 2, [RH, Score=241, Expect=3e-73]} {Celegans: WBGene00001320, ent-1, Caenorhabditis elegans Protein ENT-1, isofor…
Irradiation	Int S/G2/M		S/G2/M, no gonads	Neoblast	Neoblast, stringent	MligTCv3c-11278.1	MligPCv3c-17547	human	4.07901	4.28042	4.75945	5.29744	5.70628	5.89877	3.09916	2.18341	2.55359	2.42028	1.29521	7.25479e-05	-0.839326	0.00530326	0.578366	0.1892	1.51009	0.000113864	1.38197	0.000446736	-0.827417	3.0608e-07	-0.435057	0.00683275	-0.575685	0.000213844	0.392314	0.0936589	-0.1406	0.81148	TRANSSPLICED	Sexual_biased; X1	dd_Smed_v6_1682_0_1	dd_Smes_v1_29525_1_1	Smp_151030.1	short chain dehydrogenase	HSD17B10	hydroxysteroid (17-beta) dehydrogenase 10	UniRef50_A0A0P5U5A9, Putative 3-hydroxyacyl-CoA dehydrogenase type-2 n=3 Tax=Mandibulata TaxID=197563 RepID=A0A0P5U5A9_9CRUS; UniRef50_A0A0P6H0V7, 3-hydroxyacyl-CoA dehydrogenase type-2 n=5 Tax=Pancrustacea TaxID=197562 RepID=A0A0P6H0V7_9CRUS; UniRef50_O18404, 3-hydroxyacyl-CoA dehydrogenase type-2 n=2588 Tax=root TaxID=1 RepID=HCD2_DROME; UniRef50_Q28CR9, Hydroxyacyl-Coenzyme A dehydrogenase, ty…	Mlig012131.g2, Mlig012131.g1, Mlig032787.g4	Mlig012131.g2 {Length: 1388} {TRANSSPLICED} {Pfam: short chain dehydrogenase [PF00106.23, score=130.7]; Enoyl-(Acyl carrier protein) reductase [PF13561.4, score=111.5]; NAD dependent epimerase/dehydratase family [PF01370.19, score=30.4]; KR domain [PF08659.8, score=25.8]} {Human: ENSG00000072506, HSD17B10, hydroxysteroid (17-beta) dehydrogenase 10, [Score=188, Expect=5e-58]} {Dmel: FBgn0021765, s…
Irradiation	Int S/G2/M		S/G2/M, no gonads	Neoblast	Neoblast, stringent	MligTCv3c-11306.2	MligPCv3c-17584	human	7.01564	7.27921	7.02324	8.62363	8.26095	7.89523	6.8346	6.42951	6.26441	6.25285	1.60857	8.13842e-06	0.477837	0.267563	-0.245124	0.645121	0.973562	0.0361986	1.02096	0.0270807	-0.29736	0.00232321	-0.452881	1.83712e-06	-0.473393	4.20943e-07	-0.155521	0.306483	-0.0205098	0.98311	TRANSSPLICED	X1	dd_Smed_v6_346_0_1	dd_Smes_v1_42310_1_1	Smp_042300.1; Smp_042300.2	PurA ssDNA and RNA-binding protein	PURA	purine-rich element binding protein A	UniRef50_A0A0A9XMQ3, Transcriptional activator protein Pur-alpha n=13 Tax=Protostomia TaxID=33317 RepID=A0A0A9XMQ3_LYGHE; UniRef50_A0A146LTC2, Transcriptional activator protein Pur-alpha (Fragment) n=107 Tax=Pancrustacea TaxID=197562 RepID=A0A146LTC2_LYGHE; UniRef50_T1PDF5, PurA ssDNA and RNA-binding protein n=24 Tax=Bilateria TaxID=33213 RepID=T1PDF5_MUSDO	Mlig033710.g1	Mlig033710.g1 {Length: 1859} {TRANSSPLICED} {Pfam: PurA ssDNA and RNA-binding protein [PF04845.11, score=266.6]; Protein of unknown function (DUF3276) [PF11680.6, score=23.2]} {Human: ENSG00000185129, PURA, purine-rich element binding protein A, [RH, Score=193, Expect=3e-60]} {Dmel: FBgn0022361, Pur-alpha, Purine-rich binding protein-alpha, [RH, Score=230, Expect=1e-75]} {Celegans: WBGene00004046…
Irradiation	Int S/G2/M		S/G2/M, no gonads	Neoblast	Neoblast, stringent	MligTCv3c-11332.1	MligPCv3c-17614	human	4.01829	4.57997	4.55503	5.42629	5.55338	5.39269	4.02831	3.44662	3.41606	3.43074	1.48758	3.31432e-08	-0.214818	0.529673	0.313301	0.454682	1.07516	0.00298591	1.09087	0.00459599	-0.473341	0.000203724	-0.495937	9.89513e-05	-0.493453	8.00117e-05	-0.0225992	0.977141	0.00249404	1	TRANSSPLICED	X1	dd_Smed_v6_14471_0_2	dd_Smes_v1_38126_1_2	Smp_074010.1	8-oxoguanine DNA glycosylase, N-terminal domain	OGG1	8-oxoguanine DNA glycosylase	UniRef50_D6WPN3, N-glycosylase/DNA lyase-like Protein n=4 Tax=Neoptera TaxID=33340 RepID=D6WPN3_TRICA	Mlig027060.g1, Mlig027060.g5	Mlig027060.g1 {Length: 1873} {TRANSSPLICED} {Pfam: 8-oxoguanine DNA glycosylase, N-terminal domain [PF07934.10, score=78.1]; HhH-GPD superfamily base excision DNA repair protein [PF00730.23, score=54.7]} {Human: ENSG00000114026, OGG1, 8-oxoguanine DNA glycosylase, [RH, Score=253, Expect=4e-81]} {Dmel: FBgn0027864, Ogg1, Ogg1, [RH, Score=196, Expect=1e-59]} {Smed: dd_Smed_v6_14471_0_2, [RH, Score=…
Irradiation	Int S/G2/M		S/G2/M, no gonads	Neoblast	Neoblast, stringent	MligTCv3c-11444.0	MligPCv3c-17754	human	4.94903	4.70731	4.20913	6.68944	6.76573	6.34062	6.17891	4.86024	4.75761	4.52038	1.77828	4.70472e-10	0.107336	0.824138	0.213959	0.638112	2.10948	1.83992e-10	2.45611	3.83984e-11	-1.20981	2.51485e-25	-1.30592	4.10901e-29	-1.55298	1.13012e-40	-0.0961148	0.738754	-0.247042	0.321597	TRANSSPLICED	X1	dd_Smed_v6_5663_0_1	dd_Smes_v1_44230_1_1	Smp_058320.1	Tetratricopeptide repeat	NASP	nuclear autoantigenic sperm protein (histone-binding)	UniRef50_A0A095A5E9, Protein HGV2 (Fragment) n=2 Tax=Schistosoma TaxID=6181 RepID=A0A095A5E9_SCHHA	Mlig028032.g2	Mlig028032.g2 {Length: 3176} {TRANSSPLICED} {Pfam: Tetratricopeptide repeat [PF07719.15, score=21.7]; Tetratricopeptide repeat [PF13424.4, score=20.1]; SHNi-TPR [PF10516.7, score=19.2]} {Human: ENSG00000132780, NASP, nuclear autoantigenic sperm protein (histone-binding), [RH, Score=63.9, Expect=4e-10]} {Dmel: FBgn0037624, CG8223, , [RH, Score=49.7, Expect=5e-06]} {Smed: dd_Smed_v6_5663_0_1, [RH, …
Irradiation	Int S/G2/M		S/G2/M, no gonads	Neoblast	Neoblast, stringent	MligTCv3c-11444.2	MligPCv3c-17756	human	5.25717	5.01873	4.39633	7.05731	7.13098	6.69864	6.03795	4.48161	4.47778	4.19487	1.82635	6.03664e-11	0.112662	0.795864	0.206166	0.635634	2.14589	1.25047e-11	2.59101	1.54308e-13	-1.44805	6.92139e-30	-1.44592	9.69508e-30	-1.73873	2.73117e-42	0.00212499	1	-0.292793	0.254102	TRANSSPLICED	Neoblast; X1	dd_Smed_v6_5663_0_1	dd_Smes_v1_44230_1_1	Smp_058320.1	SHNi-TPR; Tetratricopeptide repeat	NASP	nuclear autoantigenic sperm protein (histone-binding)	UniRef50_A0A095A5E9, Protein HGV2 (Fragment) n=2 Tax=Schistosoma TaxID=6181 RepID=A0A095A5E9_SCHHA; UniRef50_C3YIL0, Putative uncharacterized protein n=1 Tax=Branchiostoma floridae TaxID=7739 RepID=C3YIL0_BRAFL; UniRef50_UPI0004AA1E30, PREDICTED: histone-binding protein N1/N2-like n=1 Tax=Diaphorina citri TaxID=121845 RepID=UPI0004AA1E30	Mlig018651.g2, Mlig031262.g4	Mlig018651.g2 {Length: 1843} {TRANSSPLICED} {Pfam: SHNi-TPR [PF10516.7, score=20.0]; Tetratricopeptide repeat [PF07719.15, score=19.0]} {Human: ENSG00000132780, NASP, nuclear autoantigenic sperm protein (histone-binding), [RH, Score=54.3, Expect=6e-08]} {Smans: Smp_058320.1, [Score=57.8, Expect=1e-09]} {UniRef: UniRef50_C3YIL0, Putative uncharacterized protein n=1 Tax=Branchiostoma floridae TaxID…
Irradiation	Int S/G2/M		S/G2/M, no gonads	Neoblast	Neoblast, stringent	MligTCv3c-11451.1	MligPCv3c-17766	human	5.03328	5.23129	4.56016	6.19297	6.16198	5.83397	4.80719	4.38318	4.25468	4.21836	1.18623	6.54846e-07	0.127872	0.76634	0.193948	0.799549	1.03822	0.00128201	1.5128	6.73575e-06	-0.317402	0.00396933	-0.437494	4.97533e-05	-0.480478	5.36643e-06	-0.120091	0.56581	-0.0429779	0.950522	TRANSSPLICED	X1	dd_Smed_v6_2776_0_1; dd_Smed_v6_8807_0_1	dd_Smes_v1_55032_1_1; dd_Smes_v1_77894_1_1	Smp_028340.1; Smp_179380.1	Brix domain; Uncharacterized conserved protein (DUF2039)	RPF2; C9orf85	ribosome production factor 2 homolog (S. cerevisiae); chromosome 9 open reading frame 85	UniRef50_A0A0D2VRG4, Brix domain-containing protein 1 n=5 Tax=Opisthokonta TaxID=33154 RepID=A0A0D2VRG4_CAPO3; UniRef50_UPI000947CD0E, UPI000947CD0E related cluster n=1 Tax=unknown TaxID= RepID=UPI000947CD0E	Mlig033541.g3, Mlig018840.g4, Mlig013633.g1	Mlig033541.g3 {Length: 1704} {TRANSSPLICED} {Pfam: Brix domain [PF04427.16, score=129.2]} {Human: ENSG00000197498, RPF2, ribosome production factor 2 homolog (S. cerevisiae), [RH, Score=268, Expect=1e-88]} {Dmel: FBgn0038585, Non3, Novel nucleolar protein 3, [RH, Score=253, Expect=5e-83]} {Celegans: WBGene00021830, Y54E10A.10, Caenorhabditis elegans Protein Y54E10A.10 (Y54E10A.10) mRNA, complete …
Irradiation	Int S/G2/M		S/G2/M, no gonads	Neoblast	Neoblast, stringent	MligTCv3c-11488.1	MligPCv3c-17809	non-conserved	2.8892	2.89687	1.95735	4.23587	4.22097	4.06755	2.34105	1.46843	1.51967	1.47492	1.52121	0.000107559	-0.0458301	0.967224	0.149647	1	1.51234	0.010377	4.02223	3.05727e-07	-0.798105	5.64037e-05	-0.714209	0.000226268	-0.77523	4.96642e-05	0.083856	0.923047	-0.0609602	0.982857	TRANSSPLICED									Mlig012855.g2	Mlig012855.g2 {Length: 2282} {TRANSSPLICED} {RNA1509_19251}
Irradiation	Int S/G2/M		S/G2/M, no gonads	Neoblast	Neoblast, stringent	MligTCv3c-11496.1	MligPCv3c-17818	non-conserved	3.23847	3.20726	3.02494	5.15209	4.13857	4.45163	3.8765	3.07845	3.18285	3.36457	2.05069	1.40368e-11	0.513447	0.169674	-0.869829	0.00876875	1.04908	0.0309414	2.02502	1.60651e-05	-0.699958	3.4995e-07	-0.586798	2.0161e-05	-0.402333	0.00272579	0.113147	0.724993	0.18447	0.651693	TRANSSPLICED									Mlig019079.g1	Mlig019079.g1 {Length: 1892} {TRANSSPLICED} {RNA1509_16664, RNA1509_27924, RNA1509_33005}
Irradiation	Int S/G2/M		S/G2/M, no gonads	Neoblast	Neoblast, stringent	MligTCv3c-11554.1	MligPCv3c-17898	non-conserved	3.53636	4.07708	3.80328	5.79924	5.83718	5.70984	4.56247	4.02006	3.91561	3.85449	2.38193	4.92898e-14	-0.153539	0.721656	0.208772	0.758553	1.861	1.77706e-07	2.33418	1.61357e-07	-0.444301	0.000321402	-0.535269	1.08168e-05	-0.601034	4.04005e-07	-0.090969	0.748066	-0.0657551	0.908388	TRANSSPLICED					CAMSAP CH domain				Mlig028310.g4, Mlig028310.g5	Mlig028310.g4 {Length: 2067} {TRANSSPLICED} {Pfam: CAMSAP CH domain [PF11971.6, score=21.5]; Domain of unknown function (DUF3837) [PF12939.5, score=20.0]} {RNA1509_29543, RNA1509_7893} ### Mlig028310.g5 {Length: 1871} {TRANSSPLICED} {Pfam: CAMSAP CH domain [PF11971.6, score=21.5]; Domain of unknown function (DUF3837) [PF12939.5, score=20.0]} {RNA1509_7893}
Irradiation	Int S/G2/M		S/G2/M, no gonads	Neoblast	Neoblast, stringent	MligTCv3c-11563.0	MligPCv3c-17906	human	3.22347	3.03375	3.50982	5.40744	4.48722	4.41844	5.23217	4.25081	4.26762	4.20565	2.32995	5.27545e-10	0.779176	0.0411917	-0.767223	0.143826	1.62956	0.00190349	1.34569	0.0064169	-0.883688	7.63727e-11	-0.847069	3.51199e-10	-0.921351	5.18273e-12	0.0366139	0.951223	-0.0742726	0.911774	TRANSSPLICED	Neoblast	dd_Smed_v6_44071_0_1	dd_Smes_v1_12232_2_1	Smp_176000.2; Smp_176000.1	Abnormal spindle-like microcephaly-assoc'd, ASPM-SPD-2-Hydin; Calponin homology (CH) domain	ASPM	asp (abnormal spindle) homolog, microcephaly associated (Drosophila)	UniRef50_UPI0004433C3B, PREDICTED: abnormal spindle-like microcephaly-associated protein homolog isoform X3 n=1 Tax=Monodelphis domestica TaxID=13616 RepID=UPI0004433C3B; UniRef50_UPI0004436689, PREDICTED: abnormal spindle-like microcephaly-associated protein homolog isoform X4 n=1 Tax=Monodelphis domestica TaxID=13616 RepID=UPI0004436689; UniRef50_UPI00046BC29D, PREDICTED: abnormal spindle-like …	Mlig018003.g1, Mlig031656.g1, Mlig031656.g2	Mlig018003.g1 {Length: 5167} {TRANSSPLICED} {Pfam: Abnormal spindle-like microcephaly-assoc'd, ASPM-SPD-2-Hydin [PF15780.3, score=78.7]; Calponin homology (CH) domain [PF00307.29, score=30.3]; IQ calmodulin-binding motif [PF00612.25, score=22.3]} {Human: ENSG00000066279, ASPM, asp (abnormal spindle) homolog, microcephaly associated (Drosophila), [RH, Score=295, Expect=2e-80]} {Dmel: FBgn0000140, …
Irradiation	Int S/G2/M		S/G2/M, no gonads	Neoblast	Neoblast, stringent	MligTCv3c-11579.0	MligPCv3c-17928	human	1.63897	2.09417	1.5614	3.89244	3.60032	3.64911	2.58368	1.35604	1.42395	1.17952	2.81415	1.8303e-08	0.0532838	0.942655	-0.122678	0.671018	1.86286	0.00424619	7.3016	6.11838e-06	-1.14352	7.18649e-11	-1.06156	1.32131e-09	-1.30303	3.06983e-14	0.0819029	0.910587	-0.241351	0.66592	TRANSSPLICED	Neoblast	dd_Smed_v6_45208_0_1	dd_Smes_v1_38303_1_1	Smp_047700.1	Ring finger domain	TRAIP	TRAF interacting protein	UniRef50_R4WR00, Unkown protein n=1 Tax=Riptortus pedestris TaxID=329032 RepID=R4WR00_RIPPE	Mlig028382.g1, Mlig028382.g2	Mlig028382.g1 {Length: 3324} {TRANSSPLICED} {Pfam: Ring finger domain [PF13639.4, score=38.0]; RING-H2 zinc finger domain [PF12678.5, score=22.2]; zinc-RING finger domain [PF14634.4, score=22.1]; Zinc finger, C3HC4 type (RING finger) [PF13923.4, score=18.7]} {Human: ENSG00000183763, TRAIP, TRAF interacting protein, [RH, Score=55.1, Expect=1e-07]} {Dmel: FBgn0004919, gol, goliath, [Score=50.8, Exp…
Irradiation	Int S/G2/M		S/G2/M, no gonads	Neoblast	Neoblast, stringent	MligTCv3c-11605.1	MligPCv3c-17958	human	4.92124	5.04706	5.12123	6.12554	6.13395	5.87799	5.07685	4.48088	4.3789	4.46003	1.19995	4.62212e-06	-0.0286914	1	0.172806	0.7289	1.10948	0.000958607	0.959346	0.00997513	-0.485356	0.000206772	-0.583641	6.93401e-06	-0.508479	7.08549e-05	-0.0982855	0.751959	0.0751666	0.906831		X1	dd_Smed_v6_1983_0_1	dd_Smes_v1_56992_1_1	Smp_169340.1	Caffeine-induced death protein 2	CCDC58	coiled-coil domain containing 58	UniRef50_A0A0X3PXJ0, Coiled-coil domain-containing protein 58 n=10 Tax=Eucestoda TaxID=6200 RepID=A0A0X3PXJ0_SCHSO	Mlig030073.g3, Mlig030073.g1	Mlig030073.g3 {Length: 1321} {Pfam: Caffeine-induced death protein 2 [PF09774.7, score=44.8]} {Human: ENSG00000160124, CCDC58, coiled-coil domain containing 58, [RH, Score=79.7, Expect=4e-19]} {Dmel: FBgn0036909, CG15881, , [RH, Score=55.5, Expect=4e-10]} {Smed: dd_Smed_v6_1983_0_1, [RH, Score=99.4, Expect=3e-27]} {Smes: dd_Smes_v1_56992_1_1, [RH, Score=99.4, Expect=4e-27]} {Smans: Smp_169340.1, …
Irradiation	Int S/G2/M		S/G2/M, no gonads	Neoblast	Neoblast, stringent	MligTCv3c-11675.0	MligPCv3c-18038	human	4.81747	5.67877	5.41338	6.89278	6.74908	6.49019	3.9454	3.40647	3.30669	3.39685	2.10742	1.77248e-16	0.156467	0.679978	0.0180175	1	1.1099	0.000482682	1.25152	0.000108645	-0.430543	0.00101026	-0.525814	5.54629e-05	-0.44119	0.000551058	-0.0952714	0.772265	0.0846319	0.893385	TRANSSPLICED	X1	dd_Smed_v6_2333_0_1	dd_Smes_v1_78744_1_1	Smp_093320.1	Nucleolar RNA-binding protein, Nop10p family	NOP10	NOP10 ribonucleoprotein homolog (yeast)	UniRef50_A0A095CC05, H/ACA ribonucleoprotein complex subunit 3 (Fragment) n=2 Tax=Schistosoma TaxID=6181 RepID=A0A095CC05_SCHHA; UniRef50_Q6DRH5, H/ACA ribonucleoprotein complex subunit 3 n=426 Tax=Eukaryota TaxID=2759 RepID=NOP10_DANRE	Mlig022085.g3, Mlig022085.g1	Mlig022085.g3 {Length: 444} {TRANSSPLICED} {Pfam: Nucleolar RNA-binding protein, Nop10p family [PF04135.10, score=84.9]} {Human: ENSG00000182117, NOP10, NOP10 ribonucleoprotein homolog (yeast), [RH, Score=95.9, Expect=6e-28]} {Dmel: FBgn0033548, CG7637, , [RH, Score=89.7, Expect=1e-25]} {Celegans: WBGene00007708, nola-3, Caenorhabditis elegans Protein NOLA-3 (nola-3) mRNA, complete cds., [RH, Sco…
Irradiation	Int S/G2/M		S/G2/M, no gonads	Neoblast	Neoblast, stringent	MligTCv3c-11698.1	MligPCv3c-18066	human	4.41343	4.7155	4.28792	5.86177	5.60562	5.24743	4.05853	3.40315	3.2953	3.35563	1.51521	7.22903e-09	0.41606	0.202709	-0.0765003	0.834533	1.00329	0.00783499	1.25758	0.00353142	-0.552685	1.68718e-05	-0.648602	3.95157e-07	-0.602623	1.78458e-06	-0.0959184	0.761598	0.0459902	0.961334	TRANSSPLICED	X1	dd_Smed_v6_8105_0_1	dd_Smes_v1_90265_1_1	Smp_155480.1	Tetratricopeptide repeat	TTC4	tetratricopeptide repeat domain 4	UniRef50_G4VNF0, Putative heat shock protein 70 (Hsp70)-interacting protein n=1 Tax=Schistosoma mansoni TaxID=6183 RepID=G4VNF0_SCHMA	Mlig020912.g3, Mlig020912.g1	Mlig020912.g3 {Length: 1170} {TRANSSPLICED} {Pfam: Tetratricopeptide repeat [PF07719.15, score=21.2]; Tetratricopeptide repeat [PF00515.26, score=20.7]} {Human: ENSG00000243725, TTC4, tetratricopeptide repeat domain 4, [RH, Score=130, Expect=3e-34]} {Dmel: FBgn0266518, Dpit47, DNA polymerase interacting tpr containing protein of 47kD, [RH, Score=92.8, Expect=7e-21]} {Celegans: WBGene00015916, C17…
Irradiation	Int S/G2/M		S/G2/M, no gonads	Neoblast	Neoblast, stringent	MligTCv3c-11711.0	MligPCv3c-18080	human	4.25471	4.31576	4.59045	5.23643	5.49525	5.23665	4.75183	4.26644	4.28537	4.18096	1.03139	0.00151311	-0.223796	0.517843	0.418015	0.374514	1.24251	0.00248599	0.867327	0.0413373	-0.37688	0.000618217	-0.350216	0.00151107	-0.46479	1.49971e-05	0.0266613	0.946733	-0.114567	0.747411	TRANSSPLICED	X1	dd_Smed_v6_8688_0_1	dd_Smes_v1_23888_1_2	Smp_171150.1	PRMT5 arginine-N-methyltransferase	PRMT5	protein arginine methyltransferase 5	UniRef50_A0A1I8JLI4, Protein arginine N-methyltransferase n=4 Tax=Macrostomum lignano TaxID=282301 RepID=A0A1I8JLI4_9PLAT	Mlig014197.g3, Mlig014197.g1, Mlig014197.g2	Mlig014197.g3 {Length: 2677} {TRANSSPLICED} {Pfam: PRMT5 arginine-N-methyltransferase [PF05185.14, score=476.8]; SAM-binding_domain [PF16950.3, score=251.5]} {Human: ENSG00000100462, PRMT5, protein arginine methyltransferase 5, [RH, Score=520, Expect=1e-177]} {Dmel: FBgn0015925, csul, capsuleen, [RH, Score=355, Expect=1e-113]} {Celegans: WBGene00016408, prmt-5, Caenorhabditis elegans Protein PRMT…
Irradiation	Int S/G2/M		S/G2/M, no gonads	Neoblast	Neoblast, stringent	MligTCv3c-11718.0	MligPCv3c-18091	non-conserved	4.79937	4.32757	3.56731	6.76144	7.38124	6.80617	1.7229	-0.723041	-0.304832	-0.473362	1.97214	7.31741e-06	-0.280283	0.653302	0.75603	0.12769	3.12084	6.67978e-11	3.73167	1.61786e-12	-2.51394	7.6476e-22	-2.02696	9.73514e-17	-2.23067	2.4638e-19	0.486423	0.521216	-0.203195	0.955054						Protein of unknown function (DUF2781)				Mlig032692.g1	Mlig032692.g1 {Length: 2098} {SignalP} {Pfam: Protein of unknown function (DUF2781) [PF10914.6, score=29.8]} {RNA1509_23966, RNA1509_38578}
Irradiation	Int S/G2/M		S/G2/M, no gonads	Neoblast	Neoblast, stringent	MligTCv3c-11775.0	MligPCv3c-18155	human	4.88884	4.82585	4.84037	6.9123	5.97443	6.03176	4.48348	2.8982	2.9278	2.79165	2.04309	3.44054e-09	0.621236	0.116117	-0.788238	0.0428304	1.17925	0.0169969	1.43661	0.00132736	-1.4781	9.03977e-23	-1.44748	8.11948e-22	-1.58559	2.4642e-26	0.0306047	0.961452	-0.138076	0.809022		Neoblast; Sexual_biased	dd_Smed_v6_6668_0_1	dd_Smes_v1_54511_1_1	Smp_158910.1	Cyclin-dependent kinase regulatory subunit	CKS1B	CDC28 protein kinase regulatory subunit 1B	UniRef50_G7YWX9, Cyclin-dependent kinases regulatory subunit n=1 Tax=Clonorchis sinensis TaxID=79923 RepID=G7YWX9_CLOSI	Mlig015387.g2	Mlig015387.g2 {Length: 1015} {Pfam: Cyclin-dependent kinase regulatory subunit [PF01111.17, score=113.0]} {Human: ENSG00000173207, CKS1B, CDC28 protein kinase regulatory subunit 1B, [RH, Score=103, Expect=4e-30]; ENSG00000123975, CKS2, CDC28 protein kinase regulatory subunit 2, [RH, Score=102, Expect=2e-29]} {Dmel: FBgn0010314, Cks30A, Cyclin-dependent kinase subunit 30A, [RH, Score=104, Expect=6…
Irradiation	Int S/G2/M		S/G2/M, no gonads	Neoblast	Neoblast, stringent	MligTCv3c-11775.1	MligPCv3c-18155	human	4.05394	4.18497	4.25207	6.22361	5.33318	5.33874	3.73634	1.9734	2.06278	1.40187	2.2251	1.86377e-13	0.64755	0.0509627	-0.723328	0.0280905	1.2397	0.00696188	1.3706	0.00139547	-1.66196	1.73277e-32	-1.56841	2.15702e-29	-2.24261	4.64555e-53	0.0935109	0.842303	-0.67405	0.00296305	TRANSSPLICED	Sexual_biased	dd_Smed_v6_6668_0_1	dd_Smes_v1_54511_1_1	Smp_158910.1	Cyclin-dependent kinase regulatory subunit	CKS1B	CDC28 protein kinase regulatory subunit 1B	UniRef50_G7YWX9, Cyclin-dependent kinases regulatory subunit n=1 Tax=Clonorchis sinensis TaxID=79923 RepID=G7YWX9_CLOSI	Mlig015387.g1, Mlig015387.g3	Mlig015387.g1 {Length: 828} {TRANSSPLICED} {Pfam: Cyclin-dependent kinase regulatory subunit [PF01111.17, score=113.0]} {Human: ENSG00000173207, CKS1B, CDC28 protein kinase regulatory subunit 1B, [RH, Score=103, Expect=4e-30]; ENSG00000123975, CKS2, CDC28 protein kinase regulatory subunit 2, [RH, Score=102, Expect=2e-29]} {Dmel: FBgn0010314, Cks30A, Cyclin-dependent kinase subunit 30A, [RH, Score…
Irradiation	Int S/G2/M		S/G2/M, no gonads	Neoblast	Neoblast, stringent	MligTCv3c-11841.1	MligPCv3c-18236	human	5.94376	6.18254	5.82585	7.18221	7.00476	6.79133	6.47322	6.02439	6.10944	6.17219	1.26272	8.94045e-07	0.164063	0.731115	-0.0295005	0.984049	0.851519	0.0134827	1.11682	0.000427093	-0.340881	0.000303404	-0.243637	0.0108169	-0.193228	0.0424154	0.0972435	0.595309	0.0504091	0.908388		Asexual_biased; X1	dd_Smed_v6_3705_0_1	dd_Smes_v1_36813_1_1	Smp_175840.1	Eukaryotic translation initiation factor eIF2A	EIF2A	eukaryotic translation initiation factor 2A, 65kDa	UniRef50_A0A0D2WK52, Eukaryotic translation initiation factor 2A n=1 Tax=Capsaspora owczarzaki (strain ATCC 30864) TaxID=595528 RepID=A0A0D2WK52_CAPO3; UniRef50_Q9BY44, Eukaryotic translation initiation factor 2A n=389 Tax=Eumetazoa TaxID=6072 RepID=EIF2A_HUMAN; UniRef50_U6DBY7, Eukaryotic translation initiation factor 2A (Fragment) n=2 Tax=Deuterostomia TaxID=33511 RepID=U6DBY7_NEOVI; UniRef50_W…	Mlig020931.g3, Mlig030127.g8	Mlig020931.g3 {Length: 1890} {Pfam: Eukaryotic translation initiation factor eIF2A [PF08662.9, score=170.0]} {Human: ENSG00000144895, EIF2A, eukaryotic translation initiation factor 2A, 65kDa, [Score=326, Expect=1e-106]} {Dmel: FBgn0037135, CG7414, , [Score=308, Expect=4e-99]} {Celegans: WBGene00008480, E04D5.1, Caenorhabditis elegans Protein E04D5.1, isoform a., [Score=261, Expect=3e-82]} {Smed:…
Irradiation	Int S/G2/M		S/G2/M, no gonads	Neoblast	Neoblast, stringent	MligTCv3c-11964.1	MligPCv3c-18386	human	1.1413	0.979356	1.79501	3.25554	2.7365	3.15501	2.54026	1.38494	1.28482	1.05151	3.02501	1.17363e-06	-0.0579399	0.931653	-0.410221	0.204342	2.61844	0.0050753	3.92126	0.00139547	-1.09448	4.68096e-09	-1.15771	2.58243e-10	-1.4153	1.70377e-14	-0.0632521	0.89417	-0.257461	0.723584			dd_Smed_v6_13980_0_1	dd_Smes_v1_41930_1_1	Smp_210940.1	Domain of unknown function (DUF1744)	POLE	polymerase (DNA directed), epsilon	UniRef50_Q07864, DNA polymerase epsilon catalytic subunit A n=284 Tax=Bilateria TaxID=33213 RepID=DPOE1_HUMAN; UniRef50_Q9WVF7, DNA polymerase epsilon catalytic subunit A n=32 Tax=Boreoeutheria TaxID=1437010 RepID=DPOE1_MOUSE	Mlig019330.g2	Mlig019330.g2 {Length: 8577} {Pfam: Domain of unknown function (DUF1744) [PF08490.10, score=313.7]; DNA polymerase family B, exonuclease domain [PF03104.17, score=245.6]; DNA polymerase family B [PF00136.19, score=55.6]; Predicted 3'-5' exonuclease related to the exonuclease domain of PolB [PF10108.7, score=40.2]; RNase_H superfamily [PF13482.4, score=32.6]} {Human: ENSG00000177084, POLE, polymer…
Irradiation	Int S/G2/M		S/G2/M, no gonads	Neoblast	Neoblast, stringent	MligTCv3c-11964.2	MligPCv3c-18386	human	1.54471	0.735305	1.5614	2.8266	2.40424	2.49361	2.9569	1.9019	1.81637	1.50669	1.86527	0.00117197	0.228442	0.664212	-0.312035	0.16801	2.79882	0.0290503	6.04341	0.00586133	-0.978473	2.03937e-08	-1.04	1.93308e-09	-1.37161	3.3477e-15	-0.0615418	0.905625	-0.331512	0.488026			dd_Smed_v6_13980_0_1	dd_Smes_v1_41930_1_1	Smp_210940.1	Domain of unknown function (DUF1744)	POLE	polymerase (DNA directed), epsilon	UniRef50_Q07864, DNA polymerase epsilon catalytic subunit A n=284 Tax=Bilateria TaxID=33213 RepID=DPOE1_HUMAN; UniRef50_Q9WVF7, DNA polymerase epsilon catalytic subunit A n=32 Tax=Boreoeutheria TaxID=1437010 RepID=DPOE1_MOUSE	Mlig016561.g11	Mlig016561.g11 {Length: 8648} {Pfam: Domain of unknown function (DUF1744) [PF08490.10, score=313.7]; DNA polymerase family B, exonuclease domain [PF03104.17, score=249.3]; DNA polymerase family B [PF00136.19, score=55.6]; Predicted 3'-5' exonuclease related to the exonuclease domain of PolB [PF10108.7, score=40.2]; RNase_H superfamily [PF13482.4, score=32.6]} {Human: ENSG00000177084, POLE, polyme…
Irradiation	Int S/G2/M		S/G2/M, no gonads	Neoblast	Neoblast, stringent	MligTCv3c-11966.1	MligPCv3c-18388	non-conserved	4.59903	4.34983	3.60895	6.0644	5.72924	5.63822	4.24958	3.44749	3.44584	3.30738	1.50672	1.63221e-06	0.19392	0.737995	-0.181101	0.703795	1.45567	0.000594375	2.43778	9.65822e-10	-0.705435	4.29855e-08	-0.685069	8.02822e-08	-0.836854	3.17391e-11	0.0203584	0.991226	-0.151766	0.723661	TRANSSPLICED					Nucleoporin protein Ndc1-Nup				Mlig000896.g3, Mlig015944.g1, Mlig015944.g9, Mlig015944.g3	Mlig000896.g3 {Length: 3408} {TRANSSPLICED} {Pfam: Nucleoporin protein Ndc1-Nup [PF09531.8, score=55.8]} {RNA1509_16900} ### Mlig015944.g1 {Length: 2999} {TRANSSPLICED} {Pfam: Nucleoporin protein Ndc1-Nup [PF09531.8, score=55.9]} {RNA1509_16900} ### Mlig015944.g9 {Length: 2936} {TRANSSPLICED} {Pfam: Nucleoporin protein Ndc1-Nup [PF09531.8, score=55.9]} {RNA1509_16900} ### Mlig015944.g3 {Length: 3…
Irradiation	Int S/G2/M		S/G2/M, no gonads	Neoblast	Neoblast, stringent	MligTCv3c-12006.0	MligPCv3c-18438	human	5.99813	6.35771	6.31124	6.86306	7.17025	7.36916	5.50447	4.79855	4.50981	4.57847	0.864138	0.000848967	-0.773419	0.00278142	0.483984	0.146016	0.8389	0.013066	1.25375	0.000102518	-0.604281	2.23206e-08	-0.885692	1.09895e-16	-0.819181	8.8276e-15	-0.28141	0.0579568	0.0665177	0.904503	TRANSSPLICED	Sexual_biased; X1	dd_Smed_v6_2016_0_1	dd_Smes_v1_88155_1_1	Smp_124300.1	Ergosterol biosynthesis ERG4/ERG24 family	LBR	lamin B receptor	UniRef50_K1R527, Lamin-B receptor n=2 Tax=Crassostrea gigas TaxID=29159 RepID=K1R527_CRAGI	Mlig029912.g2, Mlig029912.g1, Mlig028210.g1	Mlig029912.g2 {Length: 3174} {TRANSSPLICED} {Pfam: Ergosterol biosynthesis ERG4/ERG24 family [PF01222.15, score=305.0]; Protein of unknown function (DUF1295) [PF06966.10, score=18.9]} {Human: ENSG00000143815, LBR, lamin B receptor, [RH, Score=252, Expect=6e-75]} {Dmel: FBgn0034657, LBR, Lamin B receptor, [RH, Score=79.7, Expect=3e-15]} {Celegans: WBGene00007126, dhcr-7, Caenorhabditis elegans Pro…
Irradiation	Int S/G2/M		S/G2/M, no gonads	Neoblast	Neoblast, stringent	MligTCv3c-12029.0	MligPCv3c-18465	human	4.19998	4.67281	4.39841	5.52316	5.77354	5.33378	3.89554	3.42987	3.31314	3.14539	1.3703	3.51871e-06	-0.0483253	0.964538	0.403555	0.330123	1.15503	0.00380134	1.24413	0.00907527	-0.362689	0.0153904	-0.46944	0.00134714	-0.642659	6.47079e-06	-0.10675	0.749735	-0.1732	0.699841	TRANSSPLICED	Neoblast; X1	dd_Smed_v6_10261_0_1	dd_Smes_v1_35073_1_1	Smp_017640.1	CBF/Mak21 family	NOC4L	nucleolar complex associated 4 homolog (S. cerevisiae)	UniRef50_A0A0J9X7K3, Similar to Saccharomyces cerevisiae YPR144C NOC4 Nucleolar protein, forms a complex with Nop14p that mediates maturation and nuclear export of 40S ribosomal subunits n=1 Tax=Geotrichum candidum TaxID=1173061 RepID=A0A0J9X7K3_GEOCN; UniRef50_UPI00093F636B, UPI00093F636B related cluster n=2 Tax=unknown TaxID= RepID=UPI00093F636B; UniRef50_UPI000947EA07, UPI000947EA07 related cl…	Mlig014239.g8, Mlig014239.g4, Mlig014239.g18, Mlig009408.g2	Mlig014239.g8 {Length: 1468} {TRANSSPLICED} {Pfam: CBF/Mak21 family [PF03914.15, score=56.4]} {Human: ENSG00000184967, NOC4L, nucleolar complex associated 4 homolog (S. cerevisiae), [RH, Score=114, Expect=5e-27]} {Dmel: FBgn0029672, CG2875, , [RH, Score=84.3, Expect=3e-17]} {Celegans: WBGene00020601, T20B12.3, Caenorhabditis elegans Protein T20B12.3 (T20B12.3) mRNA, complete cds., [RH, Score=87.8…
Irradiation	Int S/G2/M		S/G2/M, no gonads	Neoblast	Neoblast, stringent	MligTCv3c-12100.0	MligPCv3c-18552	human	4.76631	5.10218	4.38911	6.19091	6.48132	5.9403	5.45536	4.47903	4.61015	4.50495	1.45028	0.00203675	0.0230292	1	0.41586	0.549205	1.37393	0.0227186	1.89421	0.000355716	-0.865731	5.24182e-17	-0.72668	2.43974e-12	-0.843727	1.97751e-16	0.139045	0.478713	-0.117039	0.735622	TRANSSPLICED	Sexual_biased; X1	dd_Smed_v6_3445_0_1	dd_Smes_v1_66914_1_1		AICARFT/IMPCHase bienzyme	ATIC	5-aminoimidazole-4-carboxamide ribonucleotide formyltransferase/IMP cyclohydrolase	UniRef50_P31335, Bifunctional purine biosynthesis protein PURH n=159 Tax=Opisthokonta TaxID=33154 RepID=PUR9_CHICK	Mlig031660.g1, Mlig013469.g8, Mlig021393.g3	Mlig031660.g1 {Length: 2679} {TRANSSPLICED} {Pfam: AICARFT/IMPCHase bienzyme [PF01808.16, score=281.8]; MGS-like domain [PF02142.20, score=76.5]} {Human: ENSG00000138363, ATIC, 5-aminoimidazole-4-carboxamide ribonucleotide formyltransferase/IMP cyclohydrolase, [RH, Score=676, Expect=0.0]} {Dmel: FBgn0039241, CG11089, , [RH, Score=690, Expect=0.0]} {Celegans: WBGene00016957, atic-1, Caenorhabditis…
Irradiation	Int S/G2/M		S/G2/M, no gonads	Neoblast	Neoblast, stringent	MligTCv3c-12160.0	MligPCv3c-18631	human	4.38471	4.98432	4.42782	5.55614	6.06054	5.70554	4.67424	4.03531	4.044	3.91032	1.21556	0.000242398	-0.396151	0.27577	0.657955	0.0946606	1.10753	0.00651949	1.53429	0.000110154	-0.532888	1.25867e-05	-0.514413	2.37404e-05	-0.656789	3.41748e-08	0.0184713	0.978466	-0.142365	0.705709	TRANSSPLICED	X1	dd_Smed_v6_4200_0_1	dd_Smes_v1_99466_1_1	Smp_073290.1	PPP4R2	PPP4R2	protein phosphatase 4, regulatory subunit 2	UniRef50_K1RLX8, Serine/threonine-protein phosphatase 4 regulatory subunit 2-A n=2 Tax=Crassostrea gigas TaxID=29159 RepID=K1RLX8_CRAGI; UniRef50_UPI0003596F08, PREDICTED: serine/threonine-protein phosphatase 4 regulatory subunit 2-like isoform X1 n=2 Tax=Aplysia californica TaxID=6500 RepID=UPI0003596F08	Mlig025776.g6, Mlig025776.g4	Mlig025776.g6 {Length: 2571} {TRANSSPLICED} {Pfam: PPP4R2 [PF09184.9, score=120.7]} {Human: ENSG00000163605, PPP4R2, protein phosphatase 4, regulatory subunit 2, [RH, Score=85.5, Expect=9e-18]} {Dmel: FBgn0030208, PPP4R2r, Protein phosphatase 4 regulatory subunit 2-related protein, [RH, Score=105, Expect=1e-24]} {Celegans: WBGene00017064, ppfr-2, Caenorhabditis elegans Protein PPFR-2 (ppfr-2) mRN…
Irradiation	Int S/G2/M		S/G2/M, no gonads	Neoblast	Neoblast, stringent	MligTCv3c-12176.0	MligPCv3c-18649	human	2.27473	2.6314	1.97781	3.58427	3.6823	3.31333	2.49697	1.75238	1.78103	1.77589	1.62621	0.00168603	0.10051	1	0.249906	0.517977	1.27216	0.0253929	3.21182	0.000882156	-0.663759	0.000188913	-0.611722	0.000487874	-0.614133	0.000241593	0.0520114	0.965967	-0.00237398	1	TRANSSPLICED				Smp_193360.1	FANCI solenoid 4	FANCI	Fanconi anemia, complementation group I	UniRef50_UPI0005ABA720, PREDICTED: Fanconi anemia group I protein homolog isoform X2 n=2 Tax=Amniota TaxID=32524 RepID=UPI0005ABA720	Mlig033434.g13	Mlig033434.g13 {Length: 5366} {TRANSSPLICED} {Pfam: FANCI solenoid 4 [PF14678.4, score=100.0]; FANCI solenoid 2 [PF14676.4, score=90.0]; FANCI helical domain 2 [PF14680.4, score=79.4]; FANCI solenoid 1 [PF14675.4, score=70.2]; FANCI helical domain 1 [PF14679.4, score=28.4]} {Human: ENSG00000140525, FANCI, Fanconi anemia, complementation group I, [RH, Score=117, Expect=1e-25]} {Smans: Smp_193360.1…
Irradiation	Int S/G2/M		S/G2/M, no gonads	Neoblast	Neoblast, stringent	MligTCv3c-12244.0	MligPCv3c-18724	human	8.31966	8.03912	7.93367	9.37028	8.95568	8.90095	8.5175	8.18383	8.14721	8.17929	1.0411	5.94649e-08	0.206758	0.396199	-0.264875	0.257752	0.919177	6.38392e-05	1.09751	7.03758e-07	-0.226094	0.0097609	-0.251918	0.00340944	-0.231348	0.0066403	-0.0258244	0.923571	0.0205707	0.979352		X1	dd_Smed_v6_697_0_1	dd_Smes_v1_42272_1_1		Hyaluronan / mRNA binding family	SERBP1	SERPINE1 mRNA binding protein 1	UniRef50_K1RAY9, Plasminogen activator inhibitor 1 RNA-binding protein n=2 Tax=Crassostrea gigas TaxID=29159 RepID=K1RAY9_CRAGI	Mlig000508.g11, Mlig000508.g1, Mlig000508.g12	Mlig000508.g11 {Length: 3847} {Pfam: Hyaluronan / mRNA binding family [PF04774.13, score=71.1]; Intracellular hyaluronan-binding protein 4 N-terminal [PF16174.3, score=39.6]} {Human: ENSG00000142864, SERBP1, SERPINE1 mRNA binding protein 1, [RH, Score=63.5, Expect=3e-10]} {Dmel: FBgn0024183, vig, vasa intronic gene, [RH, Score=66.6, Expect=2e-11]; FBgn0046214, vig2, vig2, [RH, Score=65.5, Expect=…
Irradiation	Int S/G2/M		S/G2/M, no gonads	Neoblast	Neoblast, stringent	MligTCv3c-12314.0	MligPCv3c-18817	human	6.71412	7.5288	7.10139	7.9061	8.69612	8.01726	6.62772	6.27874	6.20285	6.19803	1.16683	1.25877e-07	-0.375421	0.134772	0.93324	5.30918e-05	1.15489	4.04795e-06	1.05492	6.85037e-05	-0.244967	0.0212618	-0.308706	0.00283397	-0.323281	0.00148409	-0.063739	0.794773	-0.0145744	0.997695	TRANSSPLICED	Asexual_biased; Sexual_biased; X1	dd_Smed_v6_1998_0_1; dd_Smed_v6_2470_0_2; dd_Smed_v6_3406_0_1; dd_Smed_v6_2111_0_1	dd_Smes_v1_42354_1_1; dd_Smes_v1_27777_1_2; dd_Smes_v1_40894_1_1; dd_Smes_v1_31901_1_2	Smp_065580.1; Smp_065580.3; Smp_065580.4; Smp_065580.5	KH domain	HNRNPK	heterogeneous nuclear ribonucleoprotein K	UniRef50_C1L6X9, Heterogeneous nuclear ribonucleoprotein K n=23 Tax=Platyhelminthes TaxID=6157 RepID=C1L6X9_SCHJA	Mlig033523.g2	Mlig033523.g2 {Length: 1971} {TRANSSPLICED} {Pfam: KH domain [PF00013.27, score=157.2]; KH domain [PF07650.15, score=61.6]; NusA-like KH domain [PF13184.4, score=21.8]; KH domain [PF13083.4, score=18.6]} {Human: ENSG00000165119, HNRNPK, heterogeneous nuclear ribonucleoprotein K, [RH, Score=152, Expect=4e-42]} {Dmel: FBgn0267791, bl, bancal, [RH, Score=149, Expect=2e-40]} {Celegans: WBGene00017816…
Irradiation	Int S/G2/M		S/G2/M, no gonads	Neoblast	Neoblast, stringent	MligTCv3c-12314.2	MligPCv3c-18817	human	5.77796	6.65962	6.10279	6.98867	7.75382	7.12198	5.88605	5.57699	5.49214	5.54335	1.19105	4.03741e-09	-0.392055	0.0755561	0.923602	1.28432e-05	1.10268	1.84635e-06	1.16985	4.17406e-06	-0.204696	0.046944	-0.278035	0.00526964	-0.236046	0.0165075	-0.0733383	0.740236	0.0419899	0.939379	TRANSSPLICED	Asexual_biased; Sexual_biased; X1	dd_Smed_v6_1998_0_1; dd_Smed_v6_2470_0_2; dd_Smed_v6_3406_0_1; dd_Smed_v6_2111_0_1	dd_Smes_v1_42354_1_1; dd_Smes_v1_27777_1_2; dd_Smes_v1_40894_1_1; dd_Smes_v1_31901_1_2	Smp_065580.1; Smp_065580.3; Smp_065580.4; Smp_065580.5	KH domain	HNRNPK	heterogeneous nuclear ribonucleoprotein K	UniRef50_C1L6X9, Heterogeneous nuclear ribonucleoprotein K n=23 Tax=Platyhelminthes TaxID=6157 RepID=C1L6X9_SCHJA	Mlig013850.g1	Mlig013850.g1 {Length: 1965} {TRANSSPLICED} {Pfam: KH domain [PF00013.27, score=157.2]; KH domain [PF07650.15, score=61.6]; NusA-like KH domain [PF13184.4, score=21.8]; KH domain [PF13083.4, score=18.6]} {Human: ENSG00000165119, HNRNPK, heterogeneous nuclear ribonucleoprotein K, [RH, Score=152, Expect=4e-42]} {Dmel: FBgn0267791, bl, bancal, [RH, Score=149, Expect=2e-40]} {Celegans: WBGene00017816…
Irradiation	Int S/G2/M		S/G2/M, no gonads	Neoblast	Neoblast, stringent	MligTCv3c-12343.1	MligPCv3c-18848	non-conserved	6.85199	7.18655	6.78009	8.38855	8.11869	7.52142	7.37179	6.82766	6.66426	6.74646	1.54707	2.99146e-11	0.626554	0.01212	-0.152056	0.685839	0.921648	0.00134898	0.887131	0.00346202	-0.43855	3.28571e-07	-0.590853	2.57198e-12	-0.517813	7.65287e-10	-0.152303	0.254357	0.0730406	0.820552	TRANSSPLICED									Mlig030855.g1, Mlig031828.g1	Mlig030855.g1 {Length: 3165} {TRANSSPLICED} {RNA1509_14542, RNA1509_28637, RNA1509_39327} ### Mlig031828.g1 {Length: 3185} {TRANSSPLICED} {RNA1509_14542, RNA1509_14953, RNA1509_25157, RNA1509_4618, RNA1509_4925, RNA1509_57307, RNA1509_804, RNA1509_9795}
Irradiation	Int S/G2/M		S/G2/M, no gonads	Neoblast	Neoblast, stringent	MligTCv3c-12384.0	MligPCv3c-18889	human	3.72843	3.9434	2.83304	6.21542	5.27772	5.06828	4.04605	3.44639	3.1395	2.89029	2.58741	1.51132e-12	0.921381	0.0122653	-0.780217	0.082612	1.4265	0.00485493	3.06931	1.75471e-06	-0.493172	0.000474112	-0.800479	9.89083e-09	-1.0499	2.04742e-14	-0.307301	0.141624	-0.24939	0.462925	TRANSSPLICED					RING-type zinc-finger	RNF4	ring finger protein 4	UniRef50_UPI0006978A02, PREDICTED: E3 ubiquitin-protein ligase RNF4-like isoform X1 n=2 Tax=Lingula unguis TaxID=7574 RepID=UPI0006978A02; UniRef50_UPI0007AD7CAE, UPI0007AD7CAE related cluster n=1 Tax=unknown TaxID= RepID=UPI0007AD7CAE	Mlig006423.g2	Mlig006423.g2 {Length: 1600} {TRANSSPLICED} {Pfam: RING-type zinc-finger [PF13445.4, score=34.4]; zinc-RING finger domain [PF14634.4, score=29.8]; Ring finger domain [PF13639.4, score=29.2]; Zinc finger, C3HC4 type (RING finger) [PF00097.23, score=27.3]; zinc finger of C3HC4-type, RING [PF15227.4, score=25.3]; Zinc finger, C3HC4 type (RING finger) [PF13920.4, score=23.2]; Prokaryotic RING finger …
Irradiation	Int S/G2/M		S/G2/M, no gonads	Neoblast	Neoblast, stringent	MligTCv3c-12558.0	MligPCv3c-19093	human	3.35004	3.45825	3.43078	4.83976	4.47773	4.48933	3.26312	2.55676	2.75208	2.7041	1.60775	7.36111e-06	0.120202	0.782919	-0.212377	0.841078	1.13425	0.0181215	1.55283	0.00835049	-0.613009	1.51585e-05	-0.396065	0.00499498	-0.454455	0.000933611	0.216921	0.409628	-0.0583732	0.95548	TRANSSPLICED		dd_Smed_v6_3392_0_1	dd_Smes_v1_34180_1_2	Smp_143740.1	Uroporphyrinogen decarboxylase (URO-D)	UROD	uroporphyrinogen decarboxylase	UniRef50_A0A1I8H7J5, Uroporphyrinogen decarboxylase n=1 Tax=Macrostomum lignano TaxID=282301 RepID=A0A1I8H7J5_9PLAT	Mlig011148.g5	Mlig011148.g5 {Length: 1893} {TRANSSPLICED} {Pfam: Uroporphyrinogen decarboxylase (URO-D) [PF01208.15, score=431.1]} {Human: ENSG00000126088, UROD, uroporphyrinogen decarboxylase, [RH, Score=416, Expect=1e-145]} {Dmel: FBgn0033428, Updo, Updo, [RH, Score=350, Expect=1e-119]} {Smed: dd_Smed_v6_3392_0_1, [RH, Score=392, Expect=1e-135]} {Smes: dd_Smes_v1_34180_1_2, [RH, Score=394, Expect=1e-136]} {S…
Irradiation	Int S/G2/M		S/G2/M, no gonads	Neoblast	Neoblast, stringent	MligTCv3c-12568.1	MligPCv3c-19103	human	4.46487	4.2998	4.10384	5.46579	5.31445	4.74482	3.6079	2.91195	2.86316	2.92154	1.04288	1.15497e-06	0.548019	0.0288736	0.0291975	1	1.11573	0.000116187	0.796721	0.0109735	-0.59996	5.6613e-06	-0.632456	1.41084e-06	-0.583225	5.57793e-06	-0.0325021	0.947703	0.0492457	0.9617	TRANSSPLICED	X1	dd_Smed_v6_3296_0_1	dd_Smes_v1_55455_1_1	Smp_012410.1	Mitochondrial 28S ribosomal protein S22	MRPS22	mitochondrial ribosomal protein S22	UniRef50_A0A0G3VYS9, Mitochondrial ribosomal protein s22 n=6 Tax=Macrotrachela TaxID=104787 RepID=A0A0G3VYS9_9BILA	Mlig025993.g1	Mlig025993.g1 {Length: 2165} {TRANSSPLICED} {Pfam: Mitochondrial 28S ribosomal protein S22 [PF10245.7, score=183.0]} {Human: ENSG00000175110, MRPS22, mitochondrial ribosomal protein S22, [RH, Score=97.8, Expect=2e-22]} {Dmel: FBgn0039555, mRpS22, mitochondrial ribosomal protein S22, [RH, Score=89.0, Expect=3e-19]} {Celegans: WBGene00007564, mrps-22, Caenorhabditis elegans Protein MRPS-22 (mrps-22…
Irradiation	Int S/G2/M		S/G2/M, no gonads	Neoblast	Neoblast, stringent	MligTCv3c-12632.0	MligPCv3c-19175	human	4.65466	4.88975	4.63204	6.85996	6.77032	6.36101	5.76893	3.9941	3.99225	3.81992	2.24396	2.30967e-12	0.246124	0.514959	0.0650106	1	1.92793	6.86249e-08	2.00672	2.33744e-06	-1.67238	6.4938e-45	-1.66187	1.63271e-44	-1.84116	1.25171e-54	0.0105026	1	-0.179266	0.602275		Neoblast; Sexual_biased; X1	dd_Smed_v6_7837_0_1	dd_Smes_v1_21521_1_1	Smp_082490.1	Cyclin, N-terminal domain	CCNB1	cyclin B1	UniRef50_C1C343, G2/mitotic-specific cyclin-B n=2 Tax=Caligidae TaxID=72034 RepID=C1C343_CALCM	Mlig014817.g1	Mlig014817.g1 {Length: 1924} {Pfam: Cyclin, N-terminal domain [PF00134.21, score=112.5]; Cyclin, C-terminal domain [PF02984.17, score=80.5]} {Human: ENSG00000134057, CCNB1, cyclin B1, [Score=155, Expect=4e-43]; ENSG00000157456, CCNB2, cyclin B2, [Score=155, Expect=4e-43]} {Dmel: FBgn0000405, CycB, Cyclin B, [Score=142, Expect=1e-37]} {Celegans: WBGene00000865, cyb-1, Caenorhabditis elegans Protei…
Irradiation	Int S/G2/M		S/G2/M, no gonads	Neoblast	Neoblast, stringent	MligTCv3c-12632.1	MligPCv3c-19175	human	5.5787	5.57733	5.01643	7.19595	7.27222	6.80472	6.55518	4.84241	4.80495	4.68886	1.64159	1.52909e-08	0.145041	0.763821	0.199624	0.631821	1.69558	3.17428e-07	2.00749	3.48587e-08	-1.60748	3.01364e-49	-1.63253	9.45349e-51	-1.75809	5.46191e-59	-0.0250598	0.956941	-0.125548	0.727069	TRANSSPLICED	Neoblast; Sexual_biased; X1	dd_Smed_v6_7837_0_1	dd_Smes_v1_21521_1_1	Smp_082490.1	Cyclin, N-terminal domain	CCNB1	cyclin B1	UniRef50_C1C343, G2/mitotic-specific cyclin-B n=2 Tax=Caligidae TaxID=72034 RepID=C1C343_CALCM	Mlig031617.g1	Mlig031617.g1 {Length: 1798} {TRANSSPLICED} {Pfam: Cyclin, N-terminal domain [PF00134.21, score=112.6]; Cyclin, C-terminal domain [PF02984.17, score=80.5]} {Human: ENSG00000134057, CCNB1, cyclin B1, [Score=155, Expect=5e-43]; ENSG00000157456, CCNB2, cyclin B2, [Score=154, Expect=1e-42]} {Dmel: FBgn0000405, CycB, Cyclin B, [Score=144, Expect=2e-38]} {Celegans: WBGene00000865, cyb-1, Caenorhabditis…
Irradiation	Int S/G2/M		S/G2/M, no gonads	Neoblast	Neoblast, stringent	MligTCv3c-12668.0	MligPCv3c-19219	human	4.92789	4.47304	4.07718	6.7779	6.44524	6.17024	4.57305	3.05338	3.12146	2.78782	1.87417	1.76177e-09	0.353127	0.326586	-0.17397	0.650614	2.03151	1.82872e-08	2.41713	1.48991e-10	-1.41626	1.48893e-31	-1.33548	1.56888e-28	-1.67591	3.17275e-43	0.0807623	0.829717	-0.340381	0.152573	TRANSSPLICED	Sexual_biased	dd_Smed_v6_31502_0_2	dd_Smes_v1_21685_1_3	Smp_080730.1	Protein kinase domain	CDK1	cyclin-dependent kinase 1	UniRef50_C1BVI7, Cell division control protein 2 homolog n=5 Tax=Bilateria TaxID=33213 RepID=C1BVI7_LEPSM	Mlig025638.g1	Mlig025638.g1 {Length: 1720} {TRANSSPLICED} {Pfam: Protein kinase domain [PF00069.23, score=254.0]; Protein tyrosine kinase [PF07714.15, score=124.6]; Kinase-like [PF14531.4, score=19.5]} {Human: ENSG00000170312, CDK1, cyclin-dependent kinase 1, [RH, Score=412, Expect=1e-145]} {Dmel: FBgn0004106, Cdk1, Cyclin-dependent kinase 1, [RH, Score=418, Expect=1e-148]} {Celegans: WBGene00000405, cdk-1, Ca…
Irradiation	Int S/G2/M		S/G2/M, no gonads	Neoblast	Neoblast, stringent	MligTCv3c-12683.0	MligPCv3c-19236	flatworms	5.35047	5.86978	5.59018	6.74943	7.06584	6.4261	4.35564	3.78884	3.82362	3.84041	1.41599	2.03624e-07	0.0788789	0.897255	0.483541	0.182663	1.23562	0.000187583	1.01462	0.00623329	-0.459769	4.64702e-05	-0.415068	0.000225632	-0.404968	0.000234353	0.0446963	0.906502	0.0101057	1	TRANSSPLICED	X1	dd_Smed_v6_3246_0_1; dd_Smed_v6_11484_0_1	dd_Smes_v1_55962_1_1; dd_Smes_v1_88780_1_1	Smp_002010.1	EMG1/NEP1 methyltransferase			UniRef50_A0A0K0JN70, Bm6449 n=5 Tax=Onchocercidae TaxID=6296 RepID=A0A0K0JN70_BRUMA; UniRef50_O35130, Ribosomal RNA small subunit methyltransferase NEP1 n=183 Tax=Eukaryota TaxID=2759 RepID=NEP1_MOUSE	Mlig005580.g4, Mlig005580.g1, Mlig005580.g5	Mlig005580.g4 {Length: 839} {TRANSSPLICED} {Pfam: EMG1/NEP1 methyltransferase [PF03587.12, score=254.5]} {Dmel: FBgn0029714, CG3527, , [RH, Score=236, Expect=2e-78]} {Celegans: WBGene00012652, Y39A1A.14, Caenorhabditis elegans Protein Y39A1A.14 (Y39A1A.14) mRNA, complete cds., [RH, Score=243, Expect=2e-81]} {Smed: dd_Smed_v6_3246_0_1, [RH, Score=167, Expect=4e-52]} {Smes: dd_Smes_v1_55962_1_1, [R…
Irradiation	Int S/G2/M		S/G2/M, no gonads	Neoblast	Neoblast, stringent	MligTCv3c-12691.0	MligPCv3c-19246	human	4.59836	4.74608	4.04048	5.82936	5.87721	5.52842	2.4856	1.93508	1.74133	1.6726	1.25779	9.24988e-08	0.0739398	0.918981	0.184555	0.596381	1.1726	0.000109257	1.83449	1.68969e-06	-0.466657	0.0102042	-0.636259	0.000290137	-0.716341	3.33221e-05	-0.169599	0.639496	-0.0800317	0.948146		X1	dd_Smed_v6_4139_0_1	dd_Smes_v1_28047_1_1	Smp_166430.1	RNA recognition motif. (a.k.a. RRM, RBD, or RNP domain)	NCBP2	nuclear cap binding protein subunit 2, 20kDa	UniRef50_A0A1J1HTM4, CLUMA_CG004424, isoform A n=1 Tax=Clunio marinus TaxID=568069 RepID=A0A1J1HTM4_9DIPT	Mlig030016.g1	Mlig030016.g1 {Length: 1098} {Pfam: RNA recognition motif. (a.k.a. RRM, RBD, or RNP domain) [PF00076.20, score=62.2]} {Human: ENSG00000114503, NCBP2, nuclear cap binding protein subunit 2, 20kDa, [RH, Score=236, Expect=5e-80]} {Dmel: FBgn0022943, Cbp20, cap binding protein 20, [RH, Score=240, Expect=5e-82]} {Celegans: WBGene00009141, ncbp-2, Caenorhabditis elegans Protein NCBP-2, isoform c (ncbp-…
Irradiation	Int S/G2/M		S/G2/M, no gonads	Neoblast	Neoblast, stringent	MligTCv3c-12704.0	MligPCv3c-19258	human	4.6547	4.41237	4.65546	6.20865	5.71666	5.65415	3.96473	3.18896	3.15826	3.31914	1.58885	0.000213234	0.324199	0.560063	-0.344895	0.583763	1.37594	0.0130208	1.27195	0.0186607	-0.676378	4.7519e-06	-0.68685	2.71603e-06	-0.540738	0.000184874	-0.0104781	0.995032	0.14612	0.771964	TRANSSPLICED NoTransDecoderORF	X1	dd_Smed_v6_9839_0_1	dd_Smes_v1_67622_1_1	Smp_145800.1	Brix domain	RPF1	ribosome production factor 1 homolog (S. cerevisiae)	UniRef50_A7RX66, Predicted protein n=12 Tax=Eumetazoa TaxID=6072 RepID=A7RX66_NEMVE	Mlig024504.g2, Mlig000725.g1, Mlig007007.g1, Mlig025560.g1	Mlig024504.g2 {Length: 177} {TRANSSPLICED} {NoTransDecoderORF} {RNA1509_34991} ### Mlig000725.g1 {Length: 1767} {TRANSSPLICED} {Pfam: Brix domain [PF04427.16, score=64.3]} {Human: ENSG00000117133, RPF1, ribosome production factor 1 homolog (S. cerevisiae), [RH, Score=150, Expect=7e-42]} {Dmel: FBgn0032408, CG6712, , [RH, Score=147, Expect=3e-40]} {Celegans: WBGene00009711, F44G4.1, Caenorhabditis…
Irradiation	Int S/G2/M		S/G2/M, no gonads	Neoblast	Neoblast, stringent	MligTCv3c-12741.0	MligPCv3c-19302	human	2.34762	2.39751	1.95735	3.48648	3.49866	3.04291	3.78071	3.34345	3.30226	3.22912	1.42885	0.00708462	0.310193	0.528301	0.16581	0.720512	1.36798	0.0444693	2.92575	0.0131255	-0.335023	0.0129434	-0.36824	0.00628156	-0.447632	0.00051475	-0.0332193	0.955154	-0.0793803	0.896546	TRANSSPLICED		dd_Smed_v6_2072_0_11	dd_Smes_v1_40622_1_15	Smp_144210.1	Ankyrin repeats (3 copies)	EHMT1	euchromatic histone-lysine N-methyltransferase 1	UniRef50_UPI000697003A, PREDICTED: uncharacterized protein LOC106172957 isoform X1 n=6 Tax=Lingula unguis TaxID=7574 RepID=UPI000697003A	Mlig013872.g1	Mlig013872.g1 {Length: 2366} {TRANSSPLICED} {Pfam: Ankyrin repeats (3 copies) [PF12796.5, score=95.3]; Ankyrin repeats (many copies) [PF13637.4, score=76.9]; Ankyrin repeat [PF13606.4, score=65.9]; Ankyrin repeat [PF00023.28, score=59.5]; Ankyrin repeats (many copies) [PF13857.4, score=53.6]} {Human: ENSG00000181090, EHMT1, euchromatic histone-lysine N-methyltransferase 1, [Score=102, Expect=2e-2…
Irradiation	Int S/G2/M		S/G2/M, no gonads	Neoblast	Neoblast, stringent	MligTCv3c-12778.0	MligPCv3c-19342	human	1.91442	2.49291	3.05598	4.30765	4.39534	4.14147	3.02385	2.29812	2.30162	2.34932	2.8416	2.0404e-09	-0.0403016	0.960232	0.239367	0.80715	2.15872	0.00064172	1.76582	0.037156	-0.620045	2.99862e-05	-0.607393	4.20737e-05	-0.570941	7.92251e-05	0.0126391	0.999293	0.0364746	0.988864	TRANSSPLICED	Sexual_biased; X1	dd_Smed_v6_9331_0_1	dd_Smes_v1_79871_1_1	Smp_123530.1	SpoU rRNA Methylase family	RNMTL1	RNA methyltransferase like 1	UniRef50_Q820P1, tRNA/rRNA methyltransferase (SpoU) n=43 Tax=Bacteria TaxID=2 RepID=Q820P1_NITEU	Mlig006560.g1, Mlig006560.g2	Mlig006560.g1 {Length: 1270} {TRANSSPLICED} {Pfam: SpoU rRNA Methylase family [PF00588.17, score=74.0]} {Human: ENSG00000171861, RNMTL1, RNA methyltransferase like 1, [RH, Score=79.0, Expect=7e-16]} {Dmel: FBgn0036889, CG14100, , [RH, Score=54.3, Expect=5e-08]} {Smed: dd_Smed_v6_9331_0_1, [Score=59.7, Expect=5e-10]} {Smes: dd_Smes_v1_79871_1_1, [RH, Score=60.5, Expect=4e-10]} {Smans: Smp_123530.1…
Irradiation	Int S/G2/M		S/G2/M, no gonads	Neoblast	Neoblast, stringent	MligTCv3c-12905.0	MligPCv3c-19484	human	4.32903	4.87628	4.17439	5.89785	6.1874	5.9504	3.00566	2.24969	2.13115	2.15838	1.59971	4.02119e-10	-0.298353	0.296756	0.469303	0.151331	1.36876	5.72986e-06	2.13049	2.56997e-08	-0.661763	6.51937e-05	-0.77078	2.967e-06	-0.73798	3.5369e-06	-0.109023	0.800511	0.0328316	1	TRANSSPLICED				Smp_141540.1	Deoxynucleoside kinase	TK2	thymidine kinase 2, mitochondrial	UniRef50_A7RPV7, Predicted protein n=5 Tax=Nematostella vectensis TaxID=45351 RepID=A7RPV7_NEMVE	Mlig000511.g7	Mlig000511.g7 {Length: 1124} {TRANSSPLICED} {Pfam: Deoxynucleoside kinase [PF01712.17, score=168.1]; AAA domain [PF13238.4, score=31.9]; AAA domain [PF13671.4, score=23.1]} {Human: ENSG00000166548, TK2, thymidine kinase 2, mitochondrial, [Score=139, Expect=8e-40]} {Dmel: FBgn0022338, dnk, deoxyribonucleoside kinase, [Score=137, Expect=3e-39]} {Smans: Smp_141540.1, [Score=134, Expect=3e-36]} {UniR…
Irradiation	Int S/G2/M		S/G2/M, no gonads	Neoblast	Neoblast, stringent	MligTCv3c-12920.0	MligPCv3c-19511	human	4.84661	5.55664	5.41687	6.38287	7.52319	7.00115	5.60936	4.73463	4.41355	4.14845	1.57659	1.51125e-11	-0.861864	4.2965e-05	1.25467	7.88319e-09	1.96437	1.19696e-16	1.76836	1.03747e-10	-0.769597	1.80155e-08	-1.08765	8.82131e-16	-1.34908	4.93489e-24	-0.318049	0.101989	-0.261417	0.370907	TRANSSPLICED	X1	dd_Smed_v6_12631_0_1	dd_Smes_v1_79393_1_1	Smp_097090.1; Smp_097090.2	Tudor domain	AKAP1	A kinase (PRKA) anchor protein 1	UniRef50_U1LR90, Kh domain-containing protein n=7 Tax=Chromadorea TaxID=119089 RepID=U1LR90_ASCSU; UniRef50_UPI00065B530B, PREDICTED: A-kinase anchor protein 1, mitochondrial-like isoform X1 n=2 Tax=Aplysia californica TaxID=6500 RepID=UPI00065B530B; UniRef50_UPI00071E48BA, PREDICTED: uncharacterized protein LOC106876306, partial n=1 Tax=Octopus bimaculoides TaxID=37653 RepID=UPI00071E48BA	Mlig017663.g1, Mlig006266.g2, Mlig006266.g1	Mlig017663.g1 {Length: 2855} {TRANSSPLICED} {Pfam: Tudor domain [PF00567.22, score=50.3]; KH domain [PF00013.27, score=36.7]} {Human: ENSG00000121057, AKAP1, A kinase (PRKA) anchor protein 1, [Score=137, Expect=3e-34]} {Dmel: FBgn0263987, spoon, spoonbill, [RH, Score=122, Expect=1e-29]} {Celegans: WBGene00016977, akap-1, Caenorhabditis elegans Protein C56G2.1, isoform a., [Score=145, Expect=5e-39…
Irradiation	Int S/G2/M		S/G2/M, no gonads	Neoblast	Neoblast, stringent	MligTCv3c-12954.0	MligPCv3c-19558	human	3.70434	3.9982	3.2441	5.94338	5.43711	5.27693	4.33202	3.59819	3.41708	3.24843	2.35372	5.17653e-20	0.436706	0.0947067	-0.412907	0.310294	1.47214	1.83012e-06	2.5598	5.53461e-10	-0.632744	3.79295e-07	-0.804892	7.91495e-11	-0.969756	1.21934e-15	-0.172147	0.454634	-0.164843	0.642998	TRANSSPLICED	Neoblast; X1	dd_Smed_v6_1568_0_1	dd_Smes_v1_19147_1_1	Smp_158920.1	Uracil DNA glycosylase superfamily	UNG	uracil-DNA glycosylase	UniRef50_G1MDM9, Uracil-DNA glycosylase n=25 Tax=Bilateria TaxID=33213 RepID=G1MDM9_AILME; UniRef50_P13051, Uracil-DNA glycosylase n=65 Tax=Euteleostomi TaxID=117571 RepID=UNG_HUMAN	Mlig020078.g15, Mlig020078.g7, Mlig020078.g13	Mlig020078.g15 {Length: 1685} {TRANSSPLICED} {Pfam: Uracil DNA glycosylase superfamily [PF03167.17, score=79.6]} {Human: ENSG00000076248, UNG, uracil-DNA glycosylase, [RH, Score=299, Expect=1e-99]} {Celegans: WBGene00013241, ung-1, Caenorhabditis elegans Protein UNG-1, isoform a., [RH, Score=204, Expect=1e-63]} {Smed: dd_Smed_v6_1568_0_1, [RH, Score=249, Expect=1e-81]} {Smes: dd_Smes_v1_19147_1_1…
Irradiation	Int S/G2/M		S/G2/M, no gonads	Neoblast	Neoblast, stringent	MligTCv3c-12980.1	MligPCv3c-19591	human	6.17757	6.56365	6.2836	7.81741	7.78533	7.22387	3.48726	3.00958	2.91955	3.04438	1.63969	3.17322e-21	0.314197	0.0802633	0.147641	0.6568	1.27007	2.64539e-10	1.11499	1.32448e-06	-0.372171	0.0137225	-0.450216	0.00245754	-0.336885	0.0221557	-0.0780464	0.846901	0.113337	0.843192	TRANSSPLICED					Sas10/Utp3/C1D family	NGDN	neuroguidin, EIF4E binding protein	UniRef50_Q9DB96, Neuroguidin n=44 Tax=Vertebrata TaxID=1261581 RepID=NGDN_MOUSE	Mlig012976.g2, Mlig012976.g4	Mlig012976.g2 {Length: 1044} {TRANSSPLICED} {Pfam: Sas10/Utp3/C1D family [PF04000.13, score=19.3]} {Human: ENSG00000129460, NGDN, neuroguidin, EIF4E binding protein, [RH, Score=51.6, Expect=5e-07]} {UniRef: UniRef50_Q9DB96, Neuroguidin n=44 Tax=Vertebrata TaxID=1261581 RepID=NGDN_MOUSE, [Score=54.7, Expect=5e-06]} {RNA1509_12096, RNA1509_51097, RNA1509_6955} ### Mlig012976.g4 {Length: 1043} {TRAN…
Irradiation	Int S/G2/M		S/G2/M, no gonads	Neoblast	Neoblast, stringent	MligTCv3c-12991.1	MligPCv3c-19606	human	9.79415	9.85788	9.40904	10.5291	10.4399	10.4499	9.10856	8.69177	8.66414	8.48639	0.715086	0.000256164	-0.182858	0.466401	0.0323224	0.979721	0.55144	0.0276574	1.16306	3.18912e-08	-0.308405	0.00100261	-0.32641	0.000430952	-0.513824	1.12971e-08	-0.0180051	0.961407	-0.187414	0.294057	TRANSSPLICED	Gut; X1	dd_Smed_v6_1508_0_1; dd_Smed_v6_457_0_1	dd_Smes_v1_21527_1_1; dd_Smes_v1_11388_1_1	Smp_040130.1	Cyclophilin type peptidyl-prolyl cis-trans isomerase/CLD	PPIA	peptidylprolyl isomerase A (cyclophilin A)	UniRef50_A0A1I8F584, Peptidyl-prolyl cis-trans isomerase n=1 Tax=Macrostomum lignano TaxID=282301 RepID=A0A1I8F584_9PLAT	Mlig001299.g5	Mlig001299.g5 {Length: 991} {TRANSSPLICED} {Pfam: Cyclophilin type peptidyl-prolyl cis-trans isomerase/CLD [PF00160.19, score=171.5]} {Human: ENSG00000196262, PPIA, peptidylprolyl isomerase A (cyclophilin A), [Score=187, Expect=1e-60]; ENSG00000108179, PPIF, peptidylprolyl isomerase F, [Score=186, Expect=3e-59]; ENSG00000084072, PPIE, peptidylprolyl isomerase E (cyclophilin E), [Score=180, Expect…
Irradiation	Int S/G2/M		S/G2/M, no gonads	Neoblast	Neoblast, stringent	MligTCv3c-12991.3	MligPCv3c-19608	human	8.58309	8.64222	8.19811	9.31253	9.22125	9.23355	7.87683	7.45944	7.41321	7.26015	0.712759	0.000190081	-0.180483	0.456462	0.0394271	0.968152	0.562276	0.0247593	1.15965	3.69207e-08	-0.308588	0.00110026	-0.345394	0.000213352	-0.508476	2.2214e-08	-0.0368057	0.890791	-0.163081	0.427263	TRANSSPLICED	Gut; X1	dd_Smed_v6_1508_0_1; dd_Smed_v6_457_0_1; dd_Smed_v6_133_0_1	dd_Smes_v1_21527_1_1; dd_Smes_v1_11388_1_1; dd_Smes_v1_26527_1_1	Smp_040130.1	Cyclophilin type peptidyl-prolyl cis-trans isomerase/CLD	PPID	peptidylprolyl isomerase D	UniRef50_A0A1I8F584, Peptidyl-prolyl cis-trans isomerase n=1 Tax=Macrostomum lignano TaxID=282301 RepID=A0A1I8F584_9PLAT	Mlig001299.g12	Mlig001299.g12 {Length: 1065} {TRANSSPLICED} {Pfam: Cyclophilin type peptidyl-prolyl cis-trans isomerase/CLD [PF00160.19, score=216.6]} {Human: ENSG00000171497, PPID, peptidylprolyl isomerase D, [Score=176, Expect=5e-53]; ENSG00000108179, PPIF, peptidylprolyl isomerase F, [Score=173, Expect=5e-54]; ENSG00000196262, PPIA, peptidylprolyl isomerase A (cyclophilin A), [Score=169, Expect=4e-53]} {Dmel…
Irradiation	Int S/G2/M		S/G2/M, no gonads	Neoblast	Neoblast, stringent	MligTCv3c-13008.0	MligPCv3c-19628	human	2.9702	3.0119	2.88618	4.77583	4.64585	4.34143	4.7034	3.45392	3.4017	3.20202	1.99147	4.57999e-07	0.227303	0.614584	0.0266893	0.968008	1.80573	0.000478503	2.20452	0.00154155	-1.14937	7.51643e-21	-1.1888	2.75912e-22	-1.40005	3.14574e-30	-0.0394316	0.92381	-0.211223	0.533435	TRANSSPLICED	Asexual_biased; Sexual_biased; X1	dd_Smed_v6_5543_0_1	dd_Smes_v1_99344_1_1	Smp_153610.1	WD domain, G-beta repeat	CHAF1B	chromatin assembly factor 1, subunit B (p60)	UniRef50_Q13112, Chromatin assembly factor 1 subunit B n=318 Tax=Gnathostomata TaxID=35060 RepID=CAF1B_HUMAN; UniRef50_UPI00069644A3, PREDICTED: chromatin assembly factor 1 subunit B-like n=1 Tax=Lingula unguis TaxID=7574 RepID=UPI00069644A3; UniRef50_UPI00093D770C, UPI00093D770C related cluster n=2 Tax=unknown TaxID= RepID=UPI00093D770C	Mlig010883.g4, Mlig006225.g1, Mlig016671.g1	Mlig010883.g4 {Length: 2937} {TRANSSPLICED} {Pfam: WD domain, G-beta repeat [PF00400.30, score=69.9]; Anaphase-promoting complex subunit 4 WD40 domain [PF12894.5, score=28.5]} {Human: ENSG00000159259, CHAF1B, chromatin assembly factor 1, subunit B (p60), [RH, Score=319, Expect=1e-102]} {Dmel: FBgn0033526, Caf1-105, Caf1-105, [RH, Score=259, Expect=1e-77]} {Celegans: WBGene00022141, chaf-2, Caenor…
Irradiation	Int S/G2/M		S/G2/M, no gonads	Neoblast	Neoblast, stringent	MligTCv3c-13043.2	MligPCv3c-19673	non-conserved	2.35304	2.12384	1.95735	3.94751	3.20269	3.44436	3.19908	2.69828	2.49133	2.77442	1.89265	1.80621e-05	0.329255	0.434716	-0.595489	0.172247	1.40299	0.0467925	3.36928	0.000221228	-0.388156	0.00870334	-0.596668	6.04393e-05	-0.318841	0.0294854	-0.208505	0.459375	0.277828	0.404261	TRANSSPLICED									Mlig020854.g2	Mlig020854.g2 {Length: 2409} {TRANSSPLICED} {RNA1509_43191, RNA1509_54049}
Irradiation	Int S/G2/M		S/G2/M, no gonads	Neoblast	Neoblast, stringent	MligTCv3c-13067.0	MligPCv3c-19708	human	4.29503	4.52711	3.27751	5.74589	5.54698	5.17052	5.71526	4.99567	5.10382	5.0114	1.50714	2.85703e-08	0.356563	0.289622	-0.0622414	0.986263	1.06827	0.00258614	2.44148	9.78627e-08	-0.613098	3.28337e-08	-0.492138	1.00162e-05	-0.596909	4.90376e-08	0.120957	0.586264	-0.104767	0.783798	TRANSSPLICED		dd_Smed_v6_5355_0_1	dd_Smes_v1_40228_2_1	Smp_128050.1	CAS/CSE protein, C-terminus; Cse1	CSE1L	CSE1 chromosome segregation 1-like (yeast)	UniRef50_A0A162QWR0, Putative Exportin-2 n=1 Tax=Daphnia magna TaxID=35525 RepID=A0A162QWR0_9CRUS; UniRef50_P55060, Exportin-2 n=455 Tax=Eumetazoa TaxID=6072 RepID=XPO2_HUMAN	Mlig009064.g1, Mlig009064.g2, Mlig043233.g1	Mlig009064.g1 {Length: 3481} {TRANSSPLICED} {Pfam: Cse1 [PF08506.8, score=481.2]; CAS/CSE protein, C-terminus [PF03378.13, score=377.6]; Importin-beta N-terminal domain [PF03810.17, score=54.8]; Exportin 1-like protein [PF08389.10, score=20.7]} {Human: ENSG00000124207, CSE1L, CSE1 chromosome segregation 1-like (yeast), [RH, Score=840, Expect=0.0]} {Dmel: FBgn0022213, Cas, CAS/CSE1 segregation pro…
Irradiation	Int S/G2/M		S/G2/M, no gonads	Neoblast	Neoblast, stringent	MligTCv3c-13079.0	MligPCv3c-19721	human	6.38023	6.70991	6.72319	7.2603	7.35231	7.27262	7.73513	7.38698	7.38854	7.25424	0.865867	1.61519e-08	-0.278457	0.10818	0.21607	0.284845	0.612974	0.00188163	0.690309	0.000977469	-0.240535	0.018394	-0.228599	0.0238739	-0.373958	0.000120746	0.0119359	0.98179	-0.145359	0.550884	TRANSSPLICED		dd_Smed_v6_903_0_1	dd_Smes_v1_14556_1_1	Smp_046090.2	TCP-1/cpn60 chaperonin family	CCT8	chaperonin containing TCP1, subunit 8 (theta)	UniRef50_P50990, T-complex protein 1 subunit theta n=261 Tax=Bilateria TaxID=33213 RepID=TCPQ_HUMAN	Mlig007856.g2, Mlig007856.g1	Mlig007856.g2 {Length: 2175} {TRANSSPLICED} {Pfam: TCP-1/cpn60 chaperonin family [PF00118.22, score=454.6]} {Human: ENSG00000156261, CCT8, chaperonin containing TCP1, subunit 8 (theta), [RH, Score=530, Expect=0.0]} {Dmel: FBgn0033342, CG8258, , [RH, Score=493, Expect=1e-170]} {Celegans: WBGene00021934, cct-8, Caenorhabditis elegans Protein CCT-8 (cct-8) mRNA, complete cds., [RH, Score=457, Expect…
Irradiation	Int S/G2/M		S/G2/M, no gonads	Neoblast	Neoblast, stringent	MligTCv3c-13110.0	MligPCv3c-19757	human	4.09564	4.21274	3.81544	5.96689	5.62991	5.14035	4.17005	3.46801	3.65593	3.42621	1.93922	2.69879e-05	0.552307	0.358898	-0.211986	0.727215	1.44521	0.0230572	1.77248	0.00509729	-0.603758	1.94881e-05	-0.395471	0.00512868	-0.640331	3.38279e-06	0.208275	0.406276	-0.244844	0.458021	TRANSSPLICED	Sexual_biased; X1	dd_Smed_v6_12553_0_1	dd_Smes_v1_78526_1_1	Smp_164290.1; Smp_164290.2	Anaphase-promoting complex subunit 4 WD40 domain	WDR55	WD repeat domain 55	UniRef50_A0A068XVI7, WD repeat containing protein 55 n=6 Tax=Cyclophyllidea TaxID=6201 RepID=A0A068XVI7_ECHMU	Mlig025974.g2, Mlig032572.g2, Mlig001597.g3	Mlig025974.g2 {Length: 2587} {TRANSSPLICED} {Pfam: Anaphase-promoting complex subunit 4 WD40 domain [PF12894.5, score=27.3]; WD domain, G-beta repeat [PF00400.30, score=26.1]} {Human: ENSG00000120314, WDR55, WD repeat domain 55, [RH, Score=89.7, Expect=4e-19]} {Dmel: FBgn0037943, CG14722, , [RH, Score=79.0, Expect=1e-15]} {Smed: dd_Smed_v6_12553_0_1, [RH, Score=119, Expect=7e-30]} {Smes: dd_Smes_…
Irradiation	Int S/G2/M		S/G2/M, no gonads	Neoblast	Neoblast, stringent	MligTCv3c-13156.0	MligPCv3c-19804	human	4.59274	4.37233	3.55592	5.61689	5.77511	5.45085	5.53895	4.24042	4.29718	4.07598	1.06978	0.0119471	-0.0676114	0.984619	0.294304	0.720763	1.46698	0.00670816	2.37858	7.2521e-06	-1.19813	1.73352e-21	-1.12688	2.91428e-19	-1.35796	1.34517e-27	0.0712467	0.844384	-0.231064	0.439402	TRANSSPLICED		dd_Smed_v6_9168_0_1	dd_Smes_v1_42067_1_1	Smp_178260.1	DNA polymerase family B	POLA1	polymerase (DNA directed), alpha 1, catalytic subunit	UniRef50_A0A1I8I632, DNA polymerase n=1 Tax=Macrostomum lignano TaxID=282301 RepID=A0A1I8I632_9PLAT	Mlig006207.g3, Mlig027514.g5, Mlig016646.g1	Mlig006207.g3 {Length: 5956} {TRANSSPLICED} {Pfam: DNA polymerase family B [PF00136.19, score=356.1]; DNA Polymerase alpha zinc finger [PF08996.8, score=86.0]; DNA polymerase family B, exonuclease domain [PF03104.17, score=71.1]} {Human: ENSG00000101868, POLA1, polymerase (DNA directed), alpha 1, catalytic subunit, [RH, Score=699, Expect=0.0]} {Dmel: FBgn0259113, DNApol-alpha180, DNA polymerase a…
Irradiation	Int S/G2/M		S/G2/M, no gonads	Neoblast	Neoblast, stringent	MligTCv3c-13236.0	noORF	non-conserved	3.71092	3.74296	3.85416	4.55217	5.08557	4.75878	0.494886	-0.436873	-1.06198	-0.775669	0.929808	0.0358333	-0.440005	0.379591	0.69701	0.180791	1.45261	0.00494102	1.28614	0.0478375	-0.906578	0.00593059	-1.66249	4.80612e-06	-1.27545	7.02036e-05	-0.755481	0.287158	0.387265	0.868206	TRANSSPLICED NoTransDecoderORF									Mlig004191.g39	Mlig004191.g39 {Length: 212} {TRANSSPLICED} {NoTransDecoderORF} {RNA1509_23313}
Irradiation	Int S/G2/M		S/G2/M, no gonads	Neoblast	Neoblast, stringent	MligTCv3c-13351.1	MligPCv3c-20031	flatworms	2.51939	2.83717	2.94929	4.52272	4.27398	3.88896	3.01515	2.21407	2.20838	2.29362	2.27277	7.40643e-10	0.453045	0.291371	-0.148636	1	1.58206	0.000467676	1.69274	0.0348562	-0.713783	2.14017e-06	-0.704442	2.66071e-06	-0.621945	1.77126e-05	0.0093254	1	0.0825197	0.928796	TRANSSPLICED	X1	dd_Smed_v6_8216_0_1	dd_Smes_v1_78390_1_1	Smp_163540.1	FHA domain			UniRef50_A0A1I8I1Q3, Oxysterol-binding protein n=1 Tax=Macrostomum lignano TaxID=282301 RepID=A0A1I8I1Q3_9PLAT	Mlig034110.g1, Mlig011280.g2	Mlig034110.g1 {Length: 2315} {TRANSSPLICED} {Pfam: FHA domain [PF00498.24, score=42.2]; PHD-finger [PF00628.27, score=21.0]} {Celegans: WBGene00007227, C01G6.5, Caenorhabditis elegans Protein C01G6.5 (C01G6.5) mRNA, complete cds., [RH, Score=57.4, Expect=8e-09]} {Smed: dd_Smed_v6_8216_0_1, [Score=85.9, Expect=2e-18]} {Smes: dd_Smes_v1_78390_1_1, [Score=85.9, Expect=2e-18]} {Smans: Smp_163540.1, […
Irradiation	Int S/G2/M		S/G2/M, no gonads	Neoblast	Neoblast, stringent	MligTCv3c-13511.0	MligPCv3c-20209	human	2.04855	2.29481	2.13825	3.7072	3.75432	3.82151	3.17033	2.35867	2.54998	2.38511	2.04702	9.60082e-06	-0.314552	0.503865	0.186384	0.898315	1.7449	0.00832943	3.21543	4.58588e-05	-0.723025	5.66254e-06	-0.502305	0.00130591	-0.68218	8.47083e-06	0.220691	0.494572	-0.179842	0.728138	TRANSSPLICED					Cell division protein anillin	ANLN	anillin, actin binding protein	UniRef50_Q7PRK2, AGAP010715-PA (Fragment) n=4 Tax=Culicidae TaxID=7157 RepID=Q7PRK2_ANOGA	Mlig014935.g1	Mlig014935.g1 {Length: 3708} {TRANSSPLICED} {Pfam: Cell division protein anillin [PF08174.9, score=36.7]; PH domain [PF00169.27, score=23.8]} {Human: ENSG00000011426, ANLN, anillin, actin binding protein, [RH, Score=56.2, Expect=3e-07]} {Dmel: FBgn0261385, scra, scraps, [RH, Score=72.0, Expect=2e-12]} {UniRef: UniRef50_Q7PRK2, AGAP010715-PA (Fragment) n=4 Tax=Culicidae TaxID=7157 RepID=Q7PRK2_ANO…
Irradiation	Int S/G2/M		S/G2/M, no gonads	Neoblast	Neoblast, stringent	MligTCv3c-13511.2	MligPCv3c-20209	human	2.67269	3.1018	2.87867	3.7483	4.58755	4.26733	2.92279	2.21333	2.37804	2.01684	1.3104	0.000641011	-0.718002	0.0163055	0.992397	0.00296088	1.67156	9.17605e-05	2.12335	0.00010499	-0.616332	7.46091e-05	-0.429478	0.00489622	-0.797689	9.26131e-08	0.186827	0.573812	-0.368157	0.207543	TRANSSPLICED					Cell division protein anillin	ANLN	anillin, actin binding protein	UniRef50_B3RVU9, Putative uncharacterized protein n=1 Tax=Trichoplax adhaerens TaxID=10228 RepID=B3RVU9_TRIAD	Mlig011441.g4, Mlig011441.g8, Mlig011441.g10, Mlig011441.g2	Mlig011441.g4 {Length: 2849} {Pfam: Cell division protein anillin [PF08174.9, score=37.1]} {RNA1509_16088} ### Mlig011441.g8 {Length: 3874} {TRANSSPLICED} {Pfam: Cell division protein anillin [PF08174.9, score=36.1]; PH domain [PF00169.27, score=19.7]} {Human: ENSG00000011426, ANLN, anillin, actin binding protein, [RH, Score=53.9, Expect=1e-06]} {Dmel: FBgn0261385, scra, scraps, [RH, Score=71.6, …
Irradiation	Int S/G2/M		S/G2/M, no gonads	Neoblast	Neoblast, stringent	MligTCv3c-13513.0	MligPCv3c-20211	human	4.90442	4.61654	4.26271	6.27996	6.06724	5.65018	5.85458	5.09675	4.8253	4.67388	1.40718	1.73018e-06	0.386867	0.279406	-0.0223574	0.842495	1.53648	4.28225e-05	1.76986	0.000558667	-0.650013	5.32634e-10	-0.916899	9.74419e-19	-1.07037	2.02451e-25	-0.266885	0.0671691	-0.153467	0.591358		Sexual_biased; X1	dd_Smed_v6_393_0_1	dd_Smes_v1_55136_1_1; dd_Smes_v1_18278_1_1	Smp_155060.1; Smp_155060.2	Nucleosome assembly protein (NAP)	SET	SET nuclear oncogene	UniRef50_K7R2X9, SET nuclear oncoprotein (Fragment) n=6 Tax=Eumetazoa TaxID=6072 RepID=K7R2X9_9BIVA; UniRef50_Q01105, Protein SET n=40 Tax=Bilateria TaxID=33213 RepID=SET_HUMAN; UniRef50_Q01105-4, Isoform 4 of Protein SET n=276 Tax=Bilateria TaxID=33213 RepID=Q01105-4	Mlig010269.g1	Mlig010269.g1 {Length: 1791} {Pfam: Nucleosome assembly protein (NAP) [PF00956.16, score=119.4]} {Human: ENSG00000119335, SET, SET nuclear oncogene, [RH, Score=266, Expect=3e-89]} {Dmel: FBgn0014879, Set, Set, [RH, Score=214, Expect=4e-69]} {Celegans: WBGene00005007, spr-2, Caenorhabditis elegans Protein SPR-2, isoform a (spr-2) mRNA, complete cds., [RH, Score=156, Expect=5e-46]} {Smed: dd_Smed_v…
Irradiation	Int S/G2/M		S/G2/M, no gonads	Neoblast	Neoblast, stringent	MligTCv3c-13513.1	MligPCv3c-20211	human	7.31366	7.25149	6.87322	8.88978	8.85986	8.8023	7.31374	6.68795	6.40124	6.24326	1.56755	1.29822e-14	-0.17117	0.52605	0.108541	0.782224	1.61283	8.36059e-13	2.05372	1.03603e-19	-0.51876	9.5841e-10	-0.797975	1.02374e-21	-0.961709	3.18246e-31	-0.279215	0.00724872	-0.163732	0.369085		Sexual_biased; X1	dd_Smed_v6_393_0_1	dd_Smes_v1_55136_1_1; dd_Smes_v1_18278_1_1	Smp_155060.1; Smp_155060.2	Nucleosome assembly protein (NAP)	SET	SET nuclear oncogene	UniRef50_K7R2X9, SET nuclear oncoprotein (Fragment) n=6 Tax=Eumetazoa TaxID=6072 RepID=K7R2X9_9BIVA; UniRef50_Q01105, Protein SET n=40 Tax=Bilateria TaxID=33213 RepID=SET_HUMAN; UniRef50_Q01105-4, Isoform 4 of Protein SET n=276 Tax=Bilateria TaxID=33213 RepID=Q01105-4	Mlig010269.g9, Mlig010269.g2	Mlig010269.g9 {Length: 2080} {Pfam: Nucleosome assembly protein (NAP) [PF00956.16, score=119.4]} {Human: ENSG00000119335, SET, SET nuclear oncogene, [RH, Score=266, Expect=3e-89]} {Dmel: FBgn0014879, Set, Set, [RH, Score=214, Expect=4e-69]} {Celegans: WBGene00005007, spr-2, Caenorhabditis elegans Protein SPR-2, isoform a (spr-2) mRNA, complete cds., [RH, Score=156, Expect=5e-46]} {Smed: dd_Smed_v…
Irradiation	Int S/G2/M		S/G2/M, no gonads	Neoblast	Neoblast, stringent	MligTCv3c-13556.0	MligPCv3c-20261	human	4.06585	4.2759	4.20783	5.80542	6.17118	5.72545	4.20293	3.25985	3.34128	3.09361	1.81381	1.86799e-06	-0.151898	0.880764	0.515838	0.287534	1.95147	1.67929e-05	1.83246	0.00016361	-0.836933	6.90595e-08	-0.748529	1.36259e-06	-1.00908	5.5954e-11	0.0883935	0.838471	-0.260528	0.513783	TRANSSPLICED	Neoblast; Sexual_biased; X1	dd_Smed_v6_9065_0_1	dd_Smes_v1_40564_1_5; dd_Smes_v1_40564_1_2	Smp_135360.1	Protein kinase domain	AURKA	aurora kinase A	UniRef50_A0A0V0J7J3, Aurora kinase B n=9 Tax=Platyhelminthes TaxID=6157 RepID=A0A0V0J7J3_SCHSO; UniRef50_A7SLH0, Predicted protein n=16 Tax=Eukaryota TaxID=2759 RepID=A7SLH0_NEMVE; UniRef50_G4VQ85, Serine/threonine kinase n=14 Tax=Bilateria TaxID=33213 RepID=G4VQ85_SCHMA; UniRef50_H2KS36, Serine/threonine-protein kinase 12-B (Fragment) n=1 Tax=Clonorchis sinensis TaxID=79923 RepID=H2KS36_CLOSI	Mlig021261.g1, Mlig054559.g1, Mlig016160.g1, Mlig001149.g8, Mlig021261.g2, Mlig021261.g3	Mlig021261.g1 {Length: 1891} {TRANSSPLICED} {Pfam: Protein kinase domain [PF00069.23, score=204.8]; Protein tyrosine kinase [PF07714.15, score=129.1]; Kinase-like [PF14531.4, score=21.7]} {Human: ENSG00000087586, AURKA, aurora kinase A, [RH, Score=306, Expect=1e-104]} {Dmel: FBgn0000147, aurA, aurora A, [Score=272, Expect=1e-89]} {Celegans: WBGene00000099, air-2, Caenorhabditis elegans Protein AI…
Irradiation	Int S/G2/M		S/G2/M, no gonads	Neoblast	Neoblast, stringent	MligTCv3c-13584.0	MligPCv3c-20293	flatworms	6.38644	6.92603	6.69418	8.01522	8.15543	8.13425	6.44936	5.75887	5.68796	5.61749	1.62725	2.2749e-18	-0.367603	0.0607551	0.287773	0.243459	1.25435	4.16715e-09	1.56921	1.73547e-13	-0.582427	2.65412e-08	-0.644155	5.66763e-10	-0.723528	1.81187e-12	-0.0617289	0.820406	-0.0793696	0.848409	TRANSSPLICED	X1	dd_Smed_v6_9127_0_1	dd_Smes_v1_39153_1_1		RNA recognition motif. (a.k.a. RRM, RBD, or RNP domain)			UniRef50_A7SBT9, Predicted protein (Fragment) n=1 Tax=Nematostella vectensis TaxID=45351 RepID=A7SBT9_NEMVE	Mlig020973.g1	Mlig020973.g1 {Length: 2866} {TRANSSPLICED} {Pfam: RNA recognition motif. (a.k.a. RRM, RBD, or RNP domain) [PF00076.20, score=21.5]} {Smed: dd_Smed_v6_9127_0_1, [Score=63.5, Expect=1e-10]} {Smes: dd_Smes_v1_39153_1_1, [Score=62.0, Expect=5e-10]} {UniRef: UniRef50_A7SBT9, Predicted protein (Fragment) n=1 Tax=Nematostella vectensis TaxID=45351 RepID=A7SBT9_NEMVE, [Score=68.9, Expect=1e-11]} {RNA150…
Irradiation	Int S/G2/M		S/G2/M, no gonads	Neoblast	Neoblast, stringent	MligTCv3c-13584.1	MligPCv3c-20293	human	6.3583	6.85908	6.39442	7.87094	7.94276	7.6996	7.283	6.60878	6.50752	6.46392	1.50727	2.32474e-09	-0.0922435	0.826368	0.220749	0.5753	1.08246	0.000366036	1.43009	5.54193e-07	-0.567297	1.31681e-10	-0.657889	5.50096e-14	-0.711055	2.65973e-16	-0.0905929	0.614924	-0.0531638	0.896559	TRANSSPLICED	X1	dd_Smed_v6_9127_0_1	dd_Smes_v1_39153_1_1	Smp_113620.1; Smp_113620.2	RNA recognition motif. (a.k.a. RRM, RBD, or RNP domain)	NCL	nucleolin	UniRef50_A0A068XPG3, Nucleolin n=5 Tax=Cyclophyllidea TaxID=6201 RepID=A0A068XPG3_HYMMI	Mlig024481.g6, Mlig030448.g3	Mlig024481.g6 {Length: 2895} {TRANSSPLICED} {Pfam: RNA recognition motif. (a.k.a. RRM, RBD, or RNP domain) [PF00076.20, score=71.0]} {Human: ENSG00000115053, NCL, nucleolin, [Score=81.3, Expect=3e-15]} {Dmel: FBgn0038826, Syp, Syncrip, [Score=52.4, Expect=2e-06]} {Smed: dd_Smed_v6_9127_0_1, [RH, Score=85.9, Expect=2e-17]} {Smes: dd_Smes_v1_39153_1_1, [RH, Score=84.3, Expect=7e-17]} {UniRef: UniRe…
Irradiation	Int S/G2/M		S/G2/M, no gonads	Neoblast	Neoblast, stringent	MligTCv3c-13592.1	MligPCv3c-20301	human	3.91211	4.2666	4.13186	5.55621	5.79009	5.28733	4.35366	3.92301	3.82502	3.54494	1.74837	1.9991e-09	0.0463553	0.97593	0.412999	0.305333	1.626	1.30794e-06	1.50807	0.00067218	-0.326495	0.00973951	-0.411313	0.000869883	-0.697758	5.46617e-09	-0.0848182	0.770421	-0.286429	0.202038	TRANSSPLICED				Smp_165560.1	Programmed cell death protein 2, C-terminal putative domain	PDCD2	programmed cell death 2	UniRef50_G4VRU5, Putative pcdc2/rp-8 (Programmed cell death protein 2) n=5 Tax=Schistosomatidae TaxID=31245 RepID=G4VRU5_SCHMA	Mlig001567.g1, Mlig009522.g2	Mlig001567.g1 {Length: 2969} {TRANSSPLICED} {Pfam: Programmed cell death protein 2, C-terminal putative domain [PF04194.11, score=113.4]} {Human: ENSG00000071994, PDCD2, programmed cell death 2, [RH, Score=74.7, Expect=3e-14]} {Dmel: FBgn0021875, Zfrp8, Zinc finger protein RP-8, [RH, Score=72.8, Expect=9e-14]} {Celegans: WBGene00011116, pdcd-2, Caenorhabditis elegans Protein PDCD-2, isoform b., […
Irradiation	Int S/G2/M		S/G2/M, no gonads	Neoblast	Neoblast, stringent	MligTCv3c-13663.0	MligPCv3c-20385	human	3.48372	2.70348	3.76723	4.67317	4.32929	4.4584	3.79141	3.0304	3.05613	3.06956	1.30053	0.000166911	0.0168669	0.937055	-0.210596	0.758741	1.82934	0.000398234	1.07864	0.0422267	-0.660334	7.19128e-06	-0.614757	2.50844e-05	-0.618364	1.81107e-05	0.0455669	0.943959	-0.00359189	1	TRANSSPLICED	Sexual_biased; X1	dd_Smed_v6_8622_0_2	dd_Smes_v1_23099_1_1			HENMT1	HEN1 methyltransferase homolog 1 (Arabidopsis)	UniRef50_A0A0M4HYF8, HEN1 methyltransferase n=1 Tax=Macrostomum lignano TaxID=282301 RepID=A0A0M4HYF8_9PLAT	Mlig032602.g1, Mlig032602.g5, Mlig032602.g6	Mlig032602.g1 {Length: 3521} {TRANSSPLICED} {Human: ENSG00000162639, HENMT1, HEN1 methyltransferase homolog 1 (Arabidopsis), [RH, Score=143, Expect=2e-36]} {Dmel: FBgn0033686, Hen1, , [RH, Score=146, Expect=6e-38]} {Celegans: WBGene00015349, henn-1, Caenorhabditis elegans Protein HENN-1, isoform a (henn-1) mRNA, complete cds., [Score=72.4, Expect=3e-13]} {Smed: dd_Smed_v6_8622_0_2, [Score=94.0, E…
Irradiation	Int S/G2/M		S/G2/M, no gonads	Neoblast	Neoblast, stringent	MligTCv3c-13714.0	MligPCv3c-20457	flatworms	3.04702	3.71633	3.66076	5.05987	4.9877	4.98664	4.1235	3.51287	3.63153	3.4142	2.18822	3.64367e-10	-0.168075	0.791934	0.132986	0.989441	1.43377	0.00149996	1.73251	0.000203401	-0.504169	2.88406e-05	-0.374249	0.00198363	-0.598189	3.2992e-07	0.129912	0.602676	-0.223925	0.406307	TRANSSPLICED	X1	dd_Smed_v6_8469_0_1	dd_Smes_v1_42285_1_1	Smp_212060.1				UniRef50_A0A0X3P0C7, 28S ribosomal protein S30 n=2 Tax=Schistocephalus solidus TaxID=70667 RepID=A0A0X3P0C7_SCHSO	Mlig016128.g6, Mlig016128.g2	Mlig016128.g6 {Length: 2130} {TRANSSPLICED} {Smed: dd_Smed_v6_8469_0_1, [RH, Score=62.4, Expect=4e-10]} {Smes: dd_Smes_v1_42285_1_1, [RH, Score=64.3, Expect=2e-10]} {Smans: Smp_212060.1, [RH, Score=90.1, Expect=5e-19]} {UniRef: UniRef50_A0A0X3P0C7, 28S ribosomal protein S30 n=2 Tax=Schistocephalus solidus TaxID=70667 RepID=A0A0X3P0C7_SCHSO, [Score=102, Expect=3e-20]} {RNA1509_11127} ### Mlig01612…
Irradiation	Int S/G2/M		S/G2/M, no gonads	Neoblast	Neoblast, stringent	MligTCv3c-13851.2	MligPCv3c-20628	human	4.4778	5.12167	4.78434	6.00637	6.21946	6.14478	3.47942	3.06809	2.80663	2.95143	1.5957	2.24178e-11	-0.353068	0.11931	0.373344	0.218418	1.16023	5.6709e-05	1.60201	8.33402e-07	-0.303082	0.027274	-0.55812	3.23905e-05	-0.418902	0.00135383	-0.255029	0.227386	0.139226	0.764902	TRANSSPLICED	X1	dd_Smed_v6_5318_0_1	dd_Smes_v1_67305_1_1	Smp_157680.1	LSM domain	LSM2	LSM2 homolog, U6 small nuclear RNA associated (S. cerevisiae)	UniRef50_A0A061IM03, Valyl-tRNA synthetase-like protein n=3 Tax=Cricetulus griseus TaxID=10029 RepID=A0A061IM03_CRIGR; UniRef50_A0A091CTZ7, Valyl-tRNA synthetase n=15 Tax=Euteleostomi TaxID=117571 RepID=A0A091CTZ7_FUKDA; UniRef50_UPI0009483C44, UPI0009483C44 related cluster n=2 Tax=unknown TaxID= RepID=UPI0009483C44	Mlig022163.g4, Mlig022163.g1	Mlig022163.g4 {Length: 701} {TRANSSPLICED} {Pfam: LSM domain [PF01423.20, score=59.2]} {Human: ENSG00000231502, LSM2, LSM2 homolog, U6 small nuclear RNA associated (S. cerevisiae), [RH, Score=168, Expect=2e-55]; ENSG00000224979, LSM2, LSM2 homolog, U6 small nuclear RNA associated (S. cerevisiae), [RH, Score=168, Expect=2e-55]; ENSG00000204392, LSM2, LSM2 homolog, U6 small nuclear RNA associated (…
Irradiation	Int S/G2/M		S/G2/M, no gonads	Neoblast	Neoblast, stringent	MligTCv3c-13897.0	MligPCv3c-20681	human	3.75531	3.33717	3.56581	4.63849	4.67865	4.63173	6.58753	6.28017	6.21776	6.18147	0.990596	0.000779979	-0.178451	0.520939	0.20093	0.737049	1.51357	0.000124252	1.50057	0.00234177	-0.200236	0.0392581	-0.252782	0.00755933	-0.298123	0.00123359	-0.0525469	0.823778	-0.0453397	0.922168	TRANSSPLICED	Sexual_biased; Xins	dd_Smed_v6_5051_0_1; dd_Smed_v6_7441_0_1	dd_Smes_v1_27849_1_1; dd_Smes_v1_31087_1_1	Smp_045330.1	2OG-Fe(II) oxygenase superfamily	ALKBH3	alkB, alkylation repair homolog 3 (E. coli)	UniRef50_A0A1D2MSD5, Pre-mRNA-processing factor 39 n=1 Tax=Orchesella cincta TaxID=48709 RepID=A0A1D2MSD5_ORCCI; UniRef50_Q96Q83, Alpha-ketoglutarate-dependent dioxygenase alkB homolog 3 n=155 Tax=Chordata TaxID=7711 RepID=ALKB3_HUMAN	Mlig024840.g4	Mlig024840.g4 {Length: 1674} {TRANSSPLICED} {Pfam: 2OG-Fe(II) oxygenase superfamily [PF13532.4, score=46.4]} {Human: ENSG00000166199, ALKBH3, alkB, alkylation repair homolog 3 (E. coli), [Score=117, Expect=8e-30]} {Smed: dd_Smed_v6_5051_0_1, [Score=114, Expect=2e-27]; dd_Smed_v6_7441_0_1, [Score=109, Expect=3e-27]} {Smes: dd_Smes_v1_27849_1_1, [Score=114, Expect=2e-27]; dd_Smes_v1_31087_1_1, [Sco…
Irradiation	Int S/G2/M		S/G2/M, no gonads	Neoblast	Neoblast, stringent	MligTCv3c-13921.0	MligPCv3c-20711	human	6.12068	6.31759	5.97616	7.14044	7.49419	6.94253	4.00091	3.49736	3.20754	3.2423	1.01333	3.06549e-07	-0.0547133	0.880754	0.539514	0.0264585	1.224	1.48978e-07	1.0886	1.4096e-05	-0.402202	0.0035473	-0.685345	3.52841e-07	-0.656996	6.9563e-07	-0.283136	0.158035	0.0283629	0.988175	TRANSSPLICED	X1	dd_Smed_v6_970_0_1	dd_Smes_v1_55703_1_1	Smp_078520.1	RNA recognition motif. (a.k.a. RRM, RBD, or RNP domain)	MKI67IP	MKI67 (FHA domain) interacting nucleolar phosphoprotein	UniRef50_UPI000719D896, PREDICTED: MKI67 FHA domain-interacting nucleolar phosphoprotein-like n=1 Tax=Priapulus caudatus TaxID=37621 RepID=UPI000719D896	Mlig000305.g2	Mlig000305.g2 {Length: 799} {TRANSSPLICED} {Pfam: RNA recognition motif. (a.k.a. RRM, RBD, or RNP domain) [PF00076.20, score=39.0]; RNA recognition motif. (a.k.a. RRM, RBD, or RNP domain) [PF13893.4, score=19.3]} {Human: ENSG00000155438, MKI67IP, MKI67 (FHA domain) interacting nucleolar phosphoprotein, [RH, Score=79.0, Expect=3e-17]} {Dmel: FBgn0038989, CG6937, , [RH, Score=89.0, Expect=6e-21]} {…
Irradiation	Int S/G2/M		S/G2/M, no gonads	Neoblast	Neoblast, stringent	MligTCv3c-13921.3	MligPCv3c-20713	human	5.12817	5.32437	5.06054	6.10537	6.50673	5.94066	3.77528	3.38451	3.27381	3.12838	1.0021	3.92239e-06	-0.0636052	0.830574	0.583552	0.0242273	1.25419	1.67582e-06	1.04749	0.00066983	-0.284352	0.0311518	-0.389198	0.00260588	-0.539439	1.74113e-05	-0.104845	0.724681	-0.150224	0.701124	TRANSSPLICED	X1; X2	dd_Smed_v6_11241_0_1; dd_Smed_v6_970_0_1	dd_Smes_v1_39042_1_1; dd_Smes_v1_55703_1_1	Smp_049140.1; Smp_078520.1	Protein of unknown function DUF89; RNA recognition motif. (a.k.a. RRM, RBD, or RNP domain)	C6orf211; MKI67IP	chromosome 6 open reading frame 211; MKI67 (FHA domain) interacting nucleolar phosphoprotein	UniRef50_UPI0003F07201, PREDICTED: UPF0364 protein C6orf211 homolog n=1 Tax=Saccoglossus kowalevskii TaxID=10224 RepID=UPI0003F07201; UniRef50_UPI000719D896, PREDICTED: MKI67 FHA domain-interacting nucleolar phosphoprotein-like n=1 Tax=Priapulus caudatus TaxID=37621 RepID=UPI000719D896	Mlig000305.g15, Mlig024110.g2	Mlig000305.g15 {Length: 2141} {TRANSSPLICED} {Pfam: Protein of unknown function DUF89 [PF01937.17, score=137.5]} {Human: ENSG00000146476, C6orf211, chromosome 6 open reading frame 211, [Score=117, Expect=4e-29]} {Dmel: FBgn0034689, CG2921, , [Score=102, Expect=6e-24]} {Celegans: WBGene00009290, F31D4.2, Caenorhabditis elegans Protein F31D4.2 (F31D4.2) mRNA, complete cds., [Score=76.3, Expect=3e-1…
Irradiation	Int S/G2/M		S/G2/M, no gonads	Neoblast	Neoblast, stringent	MligTCv3c-13935.1	MligPCv3c-20730	human	4.19957	3.97593	3.60744	5.39122	5.08905	5.24121	4.51599	3.6614	3.82873	3.76028	1.25396	0.000837037	-0.0921863	0.786849	-0.141283	0.67955	1.20667	0.0297703	2.09593	6.75816e-05	-0.752907	9.64658e-12	-0.56932	2.93386e-07	-0.652118	2.31835e-09	0.183576	0.349436	-0.0827864	0.86405	TRANSSPLICED	X1	dd_Smed_v6_5812_0_1	dd_Smes_v1_39977_1_1	Smp_211110.1	Metallo-beta-lactamase superfamily domain	CPSF2	cleavage and polyadenylation specific factor 2, 100kDa	UniRef50_A0A0C9QTZ5, Cpsf100_0 protein n=133 Tax=Arthropoda TaxID=6656 RepID=A0A0C9QTZ5_9HYME	Mlig027861.g1, Mlig027861.g2	Mlig027861.g1 {Length: 2594} {TRANSSPLICED} {Pfam: Metallo-beta-lactamase superfamily domain [PF16661.3, score=199.9]; Beta-Casp domain [PF10996.6, score=72.4]; Beta-lactamase superfamily domain [PF12706.5, score=25.3]; Metallo-beta-lactamase superfamily [PF00753.25, score=22.0]} {Human: ENSG00000165934, CPSF2, cleavage and polyadenylation specific factor 2, 100kDa, [RH, Score=496, Expect=1e-169]…
Irradiation	Int S/G2/M		S/G2/M, no gonads	Neoblast	Neoblast, stringent	MligTCv3c-13969.3	MligPCv3c-20772	human	5.30684	5.61113	5.57563	6.12334	6.42773	6.28101	5.53062	5.09225	5.07063	5.18661	0.822216	0.000238094	-0.419781	0.082397	0.525646	0.0800845	0.891366	0.00241566	0.90568	0.00496752	-0.333018	0.00296488	-0.343268	0.00204429	-0.236416	0.032816	-0.010251	0.994162	0.106853	0.770664	TRANSSPLICED NoTransDecoderORF	X1	dd_Smed_v6_9127_0_1; dd_Smed_v6_1760_0_2	dd_Smes_v1_39153_1_1; dd_Smes_v1_42387_1_1		RNA recognition motif. (a.k.a. RRM, RBD, or RNP domain)	NCL	nucleolin	UniRef50_A0A151MZP7, Nucleolin n=5 Tax=Alligator TaxID=8495 RepID=A0A151MZP7_ALLMI; UniRef50_P19338, Nucleolin n=338 Tax=Bilateria TaxID=33213 RepID=NUCL_HUMAN	Mlig016750.g7, Mlig016750.g3	Mlig016750.g7 {Length: 111} {TRANSSPLICED} {NoTransDecoderORF} {RNA1509_46323} ### Mlig016750.g3 {Length: 6240} {TRANSSPLICED} {Pfam: RNA recognition motif. (a.k.a. RRM, RBD, or RNP domain) [PF00076.20, score=69.7]} {Human: ENSG00000115053, NCL, nucleolin, [RH, Score=90.9, Expect=2e-18]} {Smed: dd_Smed_v6_9127_0_1, [Score=59.3, Expect=5e-09]; dd_Smed_v6_1760_0_2, [Score=57.4, Expect=7e-09]} {Smes…
Irradiation	Int S/G2/M		S/G2/M, no gonads	Neoblast	Neoblast, stringent	MligTCv3c-13969.7	MligPCv3c-20772	human	6.01196	6.73078	5.94387	7.59909	7.75817	7.65228	7.00906	6.52568	6.46413	6.57235	1.58998	7.4692e-11	-0.310846	0.270009	0.32323	0.345216	1.04925	0.000472163	1.89508	6.63198e-11	-0.377174	0.000711787	-0.427453	0.000101318	-0.330354	0.0026059	-0.0502796	0.868158	0.0971003	0.800974	TRANSSPLICED	X1	dd_Smed_v6_9127_0_1	dd_Smes_v1_39153_1_1; dd_Smes_v1_42387_1_1		RNA recognition motif. (a.k.a. RRM, RBD, or RNP domain)	NCL	nucleolin	UniRef50_A0A151MZP7, Nucleolin n=5 Tax=Alligator TaxID=8495 RepID=A0A151MZP7_ALLMI; UniRef50_P19338, Nucleolin n=338 Tax=Bilateria TaxID=33213 RepID=NUCL_HUMAN	Mlig016750.g5, Mlig032200.g15	Mlig016750.g5 {Length: 2945} {Pfam: RNA recognition motif. (a.k.a. RRM, RBD, or RNP domain) [PF00076.20, score=37.3]} {Human: ENSG00000115053, NCL, nucleolin, [Score=60.8, Expect=3e-10]} {UniRef: UniRef50_P19338, Nucleolin n=338 Tax=Bilateria TaxID=33213 RepID=NUCL_HUMAN, [Score=59.7, Expect=6e-08]} {RNA1509_1178} ### Mlig032200.g15 {Length: 3097} {TRANSSPLICED} {Pfam: RNA recognition motif. (a.k…
Irradiation	Int S/G2/M		S/G2/M, no gonads	Neoblast	Neoblast, stringent	MligTCv3c-14004.0	MligPCv3c-20822	human	3.65095	2.85592	2.88618	5.15544	4.46017	4.79482	4.88065	3.24812	3.47903	3.20179	1.59345	1.27776e-07	0.168031	0.847332	-0.483485	0.0168257	1.85809	0.000418317	2.63102	9.80559e-07	-1.53992	1.10604e-23	-1.28721	1.94312e-17	-1.5805	2.72507e-25	0.252685	0.368181	-0.293251	0.421567	TRANSSPLICED	Asexual_biased	dd_Smed_v6_7089_0_1; dd_Smed_v6_7108_0_1; dd_Smed_v6_7108_0_2	dd_Smes_v1_33048_1_3; dd_Smes_v1_38797_1_2; dd_Smes_v1_38797_1_3	Smp_147970.2; Smp_147970.1	Kinesin motor domain	KIF14	kinesin family member 14	UniRef50_A0A1I8GHR8, Kinesin-like protein n=2 Tax=Macrostomum lignano TaxID=282301 RepID=A0A1I8GHR8_9PLAT	Mlig029376.g1, Mlig032127.g1, Mlig032127.g2	Mlig029376.g1 {Length: 3893} {TRANSSPLICED} {Pfam: Kinesin motor domain [PF00225.21, score=328.0]; Microtubule binding [PF16796.3, score=65.3]} {Human: ENSG00000118193, KIF14, kinesin family member 14, [Score=349, Expect=1e-99]} {Dmel: FBgn0004374, neb, nebbish, [Score=311, Expect=9e-89]; FBgn0019968, Khc-73, Kinesin heavy chain 73, [Score=306, Expect=2e-85]} {Celegans: WBGene00006831, unc-104, C…
Irradiation	Int S/G2/M		S/G2/M, no gonads	Neoblast	Neoblast, stringent	MligTCv3c-14113.4	MligPCv3c-20951	non-conserved	3.12907	3.57934	2.79203	4.65227	4.57308	4.12424	3.14026	1.8596	1.94074	1.71752	1.66796	4.93716e-06	0.31584	0.409905	0.0956738	1	1.11786	0.0337442	2.14519	0.00276085	-1.18308	1.78367e-14	-1.09126	1.42654e-12	-1.33678	6.00094e-18	0.0917862	0.86132	-0.24544	0.635242	TRANSSPLICED									Mlig027683.g4	Mlig027683.g4 {Length: 1326} {TRANSSPLICED} {RNA1509_10726, RNA1509_27776}
Irradiation	Int S/G2/M		S/G2/M, no gonads	Neoblast	Neoblast, stringent	MligTCv3c-14160.1	MligPCv3c-21007	human	4.65829	4.91544	4.64686	5.98937	5.7497	6.15849	4.28421	3.61027	3.6803	3.42505	1.37052	2.42184e-10	-0.444483	0.047004	0.000145298	0.877583	0.93559	0.00138412	1.74134	1.48308e-09	-0.576919	5.22152e-06	-0.490309	0.000100647	-0.758421	8.47253e-10	0.0866022	0.795339	-0.268093	0.306146	TRANSSPLICED	Sexual_biased	dd_Smed_v6_8701_0_1	dd_Smes_v1_8257_1_1; dd_Smes_v1_39677_1_3	Smp_142890.1	Regulator of chromosome condensation (RCC1) repeat	RCC2	regulator of chromosome condensation 2	UniRef50_A0A0C9RC59, Rcc2 protein n=17 Tax=Neoptera TaxID=33340 RepID=A0A0C9RC59_9HYME; UniRef50_UPI00077AD469, UPI00077AD469 related cluster n=1 Tax=unknown TaxID= RepID=UPI00077AD469	Mlig015232.g1, Mlig028728.g1	Mlig015232.g1 {Length: 4223} {TRANSSPLICED} {Pfam: Regulator of chromosome condensation (RCC1) repeat [PF00415.16, score=154.1]; Regulator of chromosome condensation (RCC1) repeat [PF13540.4, score=75.7]} {Human: ENSG00000179051, RCC2, regulator of chromosome condensation 2, [RH, Score=274, Expect=4e-85]} {Dmel: FBgn0031769, CG9135, , [RH, Score=285, Expect=5e-90]} {Celegans: WBGene00021685, herc…
Irradiation	Int S/G2/M		S/G2/M, no gonads	Neoblast	Neoblast, stringent	MligTCv3c-14160.2	MligPCv3c-21007	human	2.84261	3.20566	3.12422	4.06724	4.03444	4.25765	3.00826	2.25666	2.35343	2.17284	1.41245	4.3014e-05	-0.432238	0.242887	0.159006	0.974554	0.986976	0.0477694	1.73272	0.00183015	-0.659816	0.000215174	-0.539555	0.00203003	-0.738197	2.10523e-05	0.120238	0.821026	-0.1986	0.755789	TRANSSPLICED	Sexual_biased	dd_Smed_v6_8701_0_1	dd_Smes_v1_8257_1_1	Smp_142890.1	Regulator of chromosome condensation (RCC1) repeat	RCC2	regulator of chromosome condensation 2	UniRef50_A0A0C9RC59, Rcc2 protein n=17 Tax=Neoptera TaxID=33340 RepID=A0A0C9RC59_9HYME; UniRef50_UPI00077AD469, UPI00077AD469 related cluster n=1 Tax=unknown TaxID= RepID=UPI00077AD469	Mlig028728.g2	Mlig028728.g2 {Length: 3308} {TRANSSPLICED} {Pfam: Regulator of chromosome condensation (RCC1) repeat [PF00415.16, score=153.6]; Regulator of chromosome condensation (RCC1) repeat [PF13540.4, score=74.5]} {Human: ENSG00000179051, RCC2, regulator of chromosome condensation 2, [RH, Score=276, Expect=8e-86]} {Dmel: FBgn0031769, CG9135, , [RH, Score=288, Expect=3e-91]} {Celegans: WBGene00021685, herc…
Irradiation	Int S/G2/M		S/G2/M, no gonads	Neoblast	Neoblast, stringent	MligTCv3c-14181.0	MligPCv3c-21033	human	3.11145	4.51707	3.78055	4.53065	5.80186	5.73681	2.42457	0.711241	0.514392	0.421873	1.61122	3.18321e-06	-1.46329	9.56154e-09	1.46927	2.81917e-07	1.38879	5.10089e-05	2.35176	4.00692e-10	-1.64529	8.12102e-18	-1.85516	7.12643e-21	-1.95682	1.89121e-23	-0.209898	0.750553	-0.101423	0.964777		Sexual_biased; X1	dd_Smed_v6_10103_0_1	dd_Smes_v1_28171_1_1	Smp_181200.1	Zinc finger, C2H2 type	RREB1	ras responsive element binding protein 1	UniRef50_A0A068XCT5, Ras responsive element binding protein 1 n=3 Tax=Cyclophyllidea TaxID=6201 RepID=A0A068XCT5_HYMMI	Mlig032744.g2, Mlig032744.g3, Mlig032744.g1	Mlig032744.g2 {Length: 2207} {Pfam: Zinc finger, C2H2 type [PF00096.24, score=50.3]; C2H2-type zinc finger [PF13894.4, score=44.7]; Zinc-finger double domain [PF13465.4, score=40.9]; C2H2-type zinc-finger domain [PF13909.4, score=23.8]; Drought induced 19 protein (Di19), zinc-binding [PF05605.10, score=20.1]} {Human: ENSG00000124782, RREB1, ras responsive element binding protein 1, [RH, Score=101…
Irradiation	Int S/G2/M		S/G2/M, no gonads	Neoblast	Neoblast, stringent	MligTCv3c-14182.1	MligPCv3c-21035	non-conserved	4.2701	4.30492	3.69096	5.4317	5.39844	5.09291	4.01614	3.59899	3.556	3.45922	1.22081	0.000586043	0.112234	0.809256	0.123453	0.877504	1.17243	0.0123144	1.81951	0.000377044	-0.31782	0.0290695	-0.344674	0.0145047	-0.451647	0.00102982	-0.0268554	0.955671	-0.106963	0.852713	TRANSSPLICED					Neurochondrin				Mlig021282.g2, Mlig010458.g2	Mlig021282.g2 {Length: 3228} {TRANSSPLICED} {Pfam: Neurochondrin [PF05536.9, score=57.5]} {RNA1509_14061, RNA1509_45427} ### Mlig010458.g2 {Length: 3466} {TRANSSPLICED} {Pfam: Neurochondrin [PF05536.9, score=58.6]} {RNA1509_14061, RNA1509_60009}
Irradiation	Int S/G2/M		S/G2/M, no gonads	Neoblast	Neoblast, stringent	MligTCv3c-14199.0	MligPCv3c-21055	non-conserved	6.73651	6.49211	5.95772	7.62665	7.65276	7.03321	7.88505	7.40697	7.20179	7.15942	0.884033	9.23572e-07	0.330543	0.0973132	0.193518	0.525969	1.19115	2.0043e-08	1.22554	3.75022e-07	-0.372473	1.50957e-05	-0.567439	1.30181e-11	-0.618053	1.03645e-13	-0.194966	0.0968007	-0.0506129	0.896363									UniRef50_UPI0006978E33, PREDICTED: caprin-1-like isoform X1 n=8 Tax=Lingula unguis TaxID=7574 RepID=UPI0006978E33	Mlig013954.g2, Mlig013954.g3, Mlig013954.g1	Mlig013954.g2 {Length: 2839} {UniRef: UniRef50_UPI0006978E33, PREDICTED: caprin-1-like isoform X1 n=8 Tax=Lingula unguis TaxID=7574 RepID=UPI0006978E33, [Score=80.1, Expect=3e-13]} {RNA1509_9983} ### Mlig013954.g3 {Length: 2844} {UniRef: UniRef50_UPI0006978E33, PREDICTED: caprin-1-like isoform X1 n=8 Tax=Lingula unguis TaxID=7574 RepID=UPI0006978E33, [Score=80.1, Expect=3e-13]} {RNA1509_36653, RN…
Irradiation	Int S/G2/M		S/G2/M, no gonads	Neoblast	Neoblast, stringent	MligTCv3c-14206.0	MligPCv3c-21062	non-conserved	4.46863	4.30135	3.80179	5.64575	5.33949	5.07742	3.40601	2.86446	2.67981	2.87314	1.22491	6.52942e-06	0.358606	0.320773	-0.093692	0.700647	1.17463	0.0026945	1.6415	0.000213303	-0.439385	0.0173406	-0.618076	0.000755481	-0.423694	0.0163083	-0.178687	0.646141	0.194388	0.759325	TRANSSPLICED					M-phase phosphoprotein 6			UniRef50_A0A1A8U282, M-phase phosphoprotein 6 n=17 Tax=Percomorphaceae TaxID=1489872 RepID=A0A1A8U282_NOTFU	Mlig005706.g3, Mlig005706.g2	Mlig005706.g3 {Length: 1111} {TRANSSPLICED} {Pfam: M-phase phosphoprotein 6 [PF10175.7, score=50.1]} {UniRef: UniRef50_A0A1A8U282, M-phase phosphoprotein 6 n=17 Tax=Percomorphaceae TaxID=1489872 RepID=A0A1A8U282_NOTFU, [Score=55.1, Expect=6e-07]} {RNA1509_9931} ### Mlig005706.g2 {Length: 1128} {TRANSSPLICED} {Pfam: M-phase phosphoprotein 6 [PF10175.7, score=50.0]} {UniRef: UniRef50_A0A1A8U282, M-…
Irradiation	Int S/G2/M		S/G2/M, no gonads	Neoblast	Neoblast, stringent	MligTCv3c-14224.1	MligPCv3c-21081	non-conserved	1.51834	1.91602	1.5614	2.82101	3.61314	2.32812	2.43853	1.53888	1.71019	1.63387	1.89215	0.00105135	0.422909	0.476439	0.952259	0.0154694	2.08822	0.000577142	5.84761	0.0217802	-0.812592	1.11739e-05	-0.612792	0.000635688	-0.707438	7.72865e-05	0.199749	0.670504	-0.0945926	0.937356	TRANSSPLICED									Mlig022907.g1	Mlig022907.g1 {Length: 2824} {TRANSSPLICED} {RNA1509_29562, RNA1509_47904}
Irradiation	Int S/G2/M		S/G2/M, no gonads	Neoblast	Neoblast, stringent	MligTCv3c-14277.2	MligPCv3c-21143	human	5.18148	4.82036	4.41649	5.84914	5.90568	5.39093	4.03739	3.28161	3.20259	3.10527	0.701785	0.0264805	0.232618	0.633532	0.204602	0.676605	1.13636	0.00549379	1.25377	0.00512906	-0.651524	1.50564e-06	-0.716946	1.01779e-07	-0.825346	4.89375e-10	-0.0654264	0.864936	-0.108379	0.853382	TRANSSPLICED	Sexual_biased; X1	dd_Smed_v6_4664_0_1	dd_Smes_v1_39660_1_1	Smp_067250.1	Fms-interacting protein	THOC5	THO complex 5	UniRef50_A0A091KMM5, THO complex subunit 5 (Fragment) n=5 Tax=Vertebrata TaxID=1261581 RepID=A0A091KMM5_9GRUI; UniRef50_A0A0S7LDJ1, THOC5 (Fragment) n=10 Tax=Euteleostomi TaxID=117571 RepID=A0A0S7LDJ1_9TELE; UniRef50_K1PM37, THO complex subunit 5-like protein n=6 Tax=Lophotrochozoa TaxID=1206795 RepID=K1PM37_CRAGI	Mlig027421.g5	Mlig027421.g5 {Length: 2679} {TRANSSPLICED} {Pfam: Fms-interacting protein [PF09766.7, score=279.9]} {Human: ENSG00000100296, THOC5, THO complex 5, [RH, Score=129, Expect=2e-30]} {Dmel: FBgn0034939, thoc5, thoc5, [RH, Score=90.9, Expect=1e-18]} {Celegans: WBGene00021311, Y32H12A.2, Caenorhabditis elegans Protein Y32H12A.2, isoform a (Y32H12A.2) mRNA, complete cds., [RH, Score=87.4, Expect=1e-17]}…
Irradiation	Int S/G2/M		S/G2/M, no gonads	Neoblast	Neoblast, stringent	MligTCv3c-14344.1	MligPCv3c-21215	non-conserved	3.98936	3.33293	3.32844	5.10822	4.36871	4.35682	2.08489	1.43599	1.27502	1.4165	1.19282	0.000438532	0.539265	0.189693	-0.6309	0.528489	1.12021	0.00986928	1.50329	0.00119135	-0.559604	0.00321109	-0.711296	0.000195369	-0.568731	0.00163794	-0.151691	0.742363	0.142599	0.878961	TRANSSPLICED					NMDA receptor-regulated gene protein 2 C-terminus			UniRef50_C3YC22, Putative uncharacterized protein n=1 Tax=Branchiostoma floridae TaxID=7739 RepID=C3YC22_BRAFL	Mlig029390.g1	Mlig029390.g1 {Length: 3751} {TRANSSPLICED} {Pfam: NMDA receptor-regulated gene protein 2 C-terminus [PF10505.7, score=42.5]} {UniRef: UniRef50_C3YC22, Putative uncharacterized protein n=1 Tax=Branchiostoma floridae TaxID=7739 RepID=C3YC22_BRAFL, [Score=61.6, Expect=6e-07]} {RNA1509_32951}
Irradiation	Int S/G2/M		S/G2/M, no gonads	Neoblast	Neoblast, stringent	MligTCv3c-14402.1	MligPCv3c-21285	human	5.17961	5.74203	5.18808	6.63866	6.74696	6.29694	5.66811	5.1523	5.18554	5.04322	1.4653	7.13647e-08	0.0717052	0.826239	0.279562	0.546818	1.03476	0.00285294	1.29396	0.000122865	-0.411319	0.000200492	-0.363278	0.000948001	-0.517998	1.4009e-06	0.0480392	0.884503	-0.154716	0.597879	TRANSSPLICED	X1	dd_Smed_v6_1608_0_1; dd_Smed_v6_1181_0_1	dd_Smes_v1_17746_1_1; dd_Smes_v1_98873_1_1	Smp_056360.5; Smp_056360.1; Smp_056360.2; Smp_056360.6; Smp_056360.8	DBC1	CCAR1	cell division cycle and apoptosis regulator 1	UniRef50_H2KVI9, Cell division cycle and apoptosis regulator protein 1 (Fragment) n=17 Tax=Platyhelminthes TaxID=6157 RepID=H2KVI9_CLOSI	Mlig015350.g3, Mlig015350.g2	Mlig015350.g3 {Length: 3246} {TRANSSPLICED} {Pfam: DBC1 [PF14443.4, score=110.1]; S1-like [PF14444.4, score=49.5]; SAP domain [PF02037.25, score=38.6]} {Human: ENSG00000060339, CCAR1, cell division cycle and apoptosis regulator 1, [Score=181, Expect=3e-46]} {Celegans: WBGene00003085, lst-3, Caenorhabditis elegans Protein LST-3, isoform c (lst-3) mRNA, complete cds., [Score=110, Expect=9e-25]} {Sm…
Irradiation	Int S/G2/M		S/G2/M, no gonads	Neoblast	Neoblast, stringent	MligTCv3c-14419.0	MligPCv3c-21311	human	5.93345	6.17208	5.83554	7.12541	6.97371	6.99401	5.55757	5.18717	5.13776	5.00915	1.18879	4.78458e-11	-0.133441	0.597255	0.0518866	1	0.868237	0.000294578	1.32169	2.26881e-08	-0.265341	0.0110695	-0.303025	0.00304807	-0.436257	9.20431e-06	-0.0376848	0.896087	-0.133228	0.62052		Sexual_biased; X1	dd_Smed_v6_2384_0_1	dd_Smes_v1_66593_1_1	Smp_197180.1	Apoptosis inhibitory protein 5 (API5)	API5	apoptosis inhibitor 5	UniRef50_Q9BZZ5, Apoptosis inhibitor 5 n=248 Tax=Euteleostomi TaxID=117571 RepID=API5_HUMAN; UniRef50_S7N1A9, Tetratricopeptide repeat protein 17 n=3 Tax=Boreoeutheria TaxID=1437010 RepID=S7N1A9_MYOBR	Mlig008955.g1, Mlig008955.g3, Mlig008955.g2, Mlig008955.g4	Mlig008955.g1 {Length: 2253} {Pfam: Apoptosis inhibitory protein 5 (API5) [PF05918.9, score=319.4]; Adaptin N terminal region [PF01602.18, score=21.8]; HEAT repeats [PF13646.4, score=19.8]} {Human: ENSG00000166181, API5, apoptosis inhibitor 5, [RH, Score=220, Expect=5e-65]} {Dmel: FBgn0027885, Aac11, Aac11, [RH, Score=153, Expect=2e-40]} {Smed: dd_Smed_v6_2384_0_1, [RH, Score=129, Expect=2e-32]} …
Irradiation	Int S/G2/M		S/G2/M, no gonads	Neoblast	Neoblast, stringent	MligTCv3c-14461.0	MligPCv3c-21361	human	3.80855	3.1402	3.46962	4.7088	4.84849	4.84969	3.41261	2.58156	2.78159	2.41357	0.989141	0.0253067	-0.376002	0.506018	0.336034	0.525545	1.89724	0.000935711	1.86565	0.0152477	-0.732816	1.606e-06	-0.513197	0.000779015	-0.898457	1.99088e-09	0.219595	0.447201	-0.385216	0.170876	TRANSSPLICED	X1	dd_Smed_v6_3438_0_1; dd_Smed_v6_2065_0_1; dd_Smed_v6_2866_0_1	dd_Smes_v1_67813_1_1	Smp_180070.1	WD domain, G-beta repeat	GEMIN5	gem (nuclear organelle) associated protein 5	UniRef50_UPI0003F0C4B9, PREDICTED: gem-associated protein 5-like n=1 Tax=Saccoglossus kowalevskii TaxID=10224 RepID=UPI0003F0C4B9	Mlig012714.g6	Mlig012714.g6 {Length: 4659} {TRANSSPLICED} {Pfam: WD domain, G-beta repeat [PF00400.30, score=56.2]; Anaphase-promoting complex subunit 4 WD40 domain [PF12894.5, score=33.9]} {Human: ENSG00000082516, GEMIN5, gem (nuclear organelle) associated protein 5, [RH, Score=244, Expect=4e-65]} {Dmel: FBgn0033526, Caf1-105, Caf1-105, [Score=61.6, Expect=5e-09]} {Celegans: WBGene00021074, W07E6.2, Caenorhab…
Irradiation	Int S/G2/M		S/G2/M, no gonads	Neoblast	Neoblast, stringent	MligTCv3c-14473.0	MligPCv3c-21375	human	4.47257	4.06311	4.93205	5.77502	5.59434	5.55193	4.25004	3.04847	3.08481	3.16044	1.3673	2.50638e-06	-0.00653936	1	-0.0275701	0.913621	1.62542	1.57462e-05	0.795832	0.030947	-1.10535	1.3581e-18	-1.05491	4.00101e-17	-0.985099	1.19004e-15	0.0504295	0.910483	0.0698314	0.9258		Neoblast; Xins	dd_Smed_v6_12013_0_1; dd_Smed_v6_5754_0_1	dd_Smes_v1_30331_1_1; dd_Smes_v1_4934_1_1	Smp_169210.1	Microtubule associated protein (MAP65/ASE1 family)	PRC1	protein regulator of cytokinesis 1	UniRef50_UPI00065E87D0, PREDICTED: LOW QUALITY PROTEIN: protein regulator of cytokinesis 1, partial n=1 Tax=Anas platyrhynchos TaxID=8839 RepID=UPI00065E87D0	Mlig000388.g2	Mlig000388.g2 {Length: 4390} {Pfam: Microtubule associated protein (MAP65/ASE1 family) [PF03999.10, score=120.3]} {Human: ENSG00000198901, PRC1, protein regulator of cytokinesis 1, [Score=105, Expect=9e-24]} {Dmel: FBgn0030242, sofe, sister of feo, [Score=70.1, Expect=2e-12]} {Smed: dd_Smed_v6_12013_0_1, [Score=64.3, Expect=7e-11]; dd_Smed_v6_5754_0_1, [Score=63.9, Expect=7e-11]} {Smes: dd_Smes_v…
Irradiation	Int S/G2/M		S/G2/M, no gonads	Neoblast	Neoblast, stringent	MligTCv3c-14491.0	MligPCv3c-21397	human	3.38106	3.72028	3.12422	5.39128	5.49617	5.05165	2.37613	1.29799	1.17884	0.729163	2.12639	2.90667e-06	0.140403	0.770616	0.249176	0.752592	1.87252	0.000501409	2.54189	7.30164e-05	-0.992373	4.21153e-08	-1.10753	1.13868e-09	-1.56656	3.57698e-17	-0.115172	0.828985	-0.458832	0.290828	TRANSSPLICED	Neoblast	dd_Smed_v6_14261_0_1	dd_Smes_v1_81829_1_1	Smp_172190.1	Inhibitor of Apoptosis domain	BIRC5	baculoviral IAP repeat containing 5	UniRef50_B3RXI7, Putative uncharacterized protein n=1 Tax=Trichoplax adhaerens TaxID=10228 RepID=B3RXI7_TRIAD	Mlig017541.g1	Mlig017541.g1 {Length: 1677} {TRANSSPLICED} {Pfam: Inhibitor of Apoptosis domain [PF00653.19, score=75.2]} {Human: ENSG00000089685, BIRC5, baculoviral IAP repeat containing 5, [RH, Score=90.1, Expect=2e-23]} {Dmel: FBgn0264291, Det, Deterin, [RH, Score=80.1, Expect=1e-19]} {Celegans: WBGene00000250, bir-2, Caenorhabditis elegans Protein BIR-2 (bir-2) mRNA, complete cds., [RH, Score=55.5, Expect=9…
Irradiation	Int S/G2/M		S/G2/M, no gonads	Neoblast	Neoblast, stringent	MligTCv3c-14506.0	MligPCv3c-21415	non-conserved	4.79491	4.69808	4.40654	5.78322	5.9101	5.54055	5.30465	4.95263	4.84433	4.7355	1.03395	0.000944045	0.020327	1	0.268994	0.508997	1.26721	0.000788557	1.44622	0.00245024	-0.247914	0.033092	-0.342253	0.00229112	-0.460333	2.42486e-05	-0.0943388	0.689102	-0.118075	0.737071	TRANSSPLICED									Mlig022206.g3, Mlig028269.g1, Mlig004932.g1	Mlig022206.g3 {Length: 3833} {TRANSSPLICED} {RNA1509_10146, RNA1509_30858, RNA1509_57344} ### Mlig028269.g1 {Length: 4195} {TRANSSPLICED} {RNA1509_10146, RNA1509_19734, RNA1509_46939, RNA1509_55339} ### Mlig004932.g1 {Length: 3827} {TRANSSPLICED} {RNA1509_10146, RNA1509_58545}
Irradiation	Int S/G2/M		S/G2/M, no gonads	Neoblast	Neoblast, stringent	MligTCv3c-14536.0	MligPCv3c-21448	human	4.3845	4.12966	3.92854	5.30934	5.27915	5.19458	5.53798	4.98192	5.11616	5.10495	0.968675	0.0125658	-0.127448	0.777453	0.13167	0.788299	1.22808	0.0134158	1.64497	0.00170232	-0.450706	5.31081e-05	-0.302611	0.00745846	-0.32794	0.00316719	0.148092	0.450619	-0.0253261	0.985441	TRANSSPLICED	X1	dd_Smed_v6_3159_0_2	dd_Smes_v1_41357_1_1	Smp_086460.1	Transcription factor/nuclear export subunit protein 2	THOC2	THO complex 2	UniRef50_A0A068YCE9, Tho complex subunit 2 n=8 Tax=Eucestoda TaxID=6200 RepID=A0A068YCE9_ECHMU; UniRef50_G4M144, Tho2 protein, putative n=1 Tax=Schistosoma mansoni TaxID=6183 RepID=G4M144_SCHMA	Mlig003353.g1, Mlig009566.g1, Mlig010960.g1	Mlig003353.g1 {Length: 5314} {TRANSSPLICED} {Pfam: Transcription factor/nuclear export subunit protein 2 [PF11262.6, score=303.9]; THO complex subunit 2 N-terminus [PF16134.3, score=253.3]; Transcription- and export-related complex subunit [PF11732.6, score=79.2]} {Human: ENSG00000125676, THOC2, THO complex 2, [RH, Score=700, Expect=0.0]} {Dmel: FBgn0031390, tho2, tho2, [RH, Score=630, Expect=0.0…
Irradiation	Int S/G2/M		S/G2/M, no gonads	Neoblast	Neoblast, stringent	MligTCv3c-14567.0	MligPCv3c-21491	human	4.03732	4.50494	4.51874	5.95497	6.43704	6.22081	2.71911	1.27228	1.0801	0.673364	1.97104	8.32693e-10	-0.523791	0.146238	0.649785	0.117616	1.99275	8.43665e-08	1.98783	1.41902e-06	-1.36734	1.43556e-15	-1.55202	4.87312e-19	-1.97633	1.11233e-28	-0.184699	0.688914	-0.424084	0.396053	TRANSSPLICED	X1	dd_Smed_v6_7539_0_1	dd_Smes_v1_103806_1_1	Smp_029150.1	Replication factor A protein 3	RPA3	replication protein A3, 14kDa	UniRef50_A0A087UU26, Replication protein A subunit (Fragment) n=1 Tax=Stegodyphus mimosarum TaxID=407821 RepID=A0A087UU26_9ARAC	Mlig033707.g3	Mlig033707.g3 {Length: 707} {TRANSSPLICED} {Pfam: Replication factor A protein 3 [PF08661.9, score=81.1]; Telomere-capping, CST complex subunit [PF15490.4, score=19.9]} {Human: ENSG00000106399, RPA3, replication protein A3, 14kDa, [RH, Score=55.8, Expect=2e-10]} {Dmel: FBgn0266421, RPA3, Replication protein A3, [RH, Score=53.1, Expect=7e-10]} {Smed: dd_Smed_v6_7539_0_1, [Score=46.6, Expect=1e-07]…
Irradiation	Int S/G2/M		S/G2/M, no gonads	Neoblast	Neoblast, stringent	MligTCv3c-14567.1	MligPCv3c-21491	human	2.71978	2.85128	2.98868	4.25717	4.83608	4.70117	2.42317	1.08578	0.898255	0.336339	1.73168	1.52586e-06	-0.685738	0.0542215	0.765875	0.0832458	2.18032	8.43665e-08	2.42333	2.15464e-05	-1.25852	7.2323e-11	-1.43801	1.50862e-13	-2.03913	2.52281e-23	-0.179509	0.718223	-0.600796	0.213444	TRANSSPLICED	X1	dd_Smed_v6_7539_0_1	dd_Smes_v1_103806_1_1		Replication factor A protein 3	RPA3	replication protein A3, 14kDa	UniRef50_A0A087UU26, Replication protein A subunit (Fragment) n=1 Tax=Stegodyphus mimosarum TaxID=407821 RepID=A0A087UU26_9ARAC	Mlig014066.g1	Mlig014066.g1 {Length: 704} {TRANSSPLICED} {Pfam: Replication factor A protein 3 [PF08661.9, score=82.4]; Telomere-capping, CST complex subunit [PF15490.4, score=18.5]} {Human: ENSG00000106399, RPA3, replication protein A3, 14kDa, [RH, Score=53.5, Expect=1e-09]} {Dmel: FBgn0266421, RPA3, Replication protein A3, [RH, Score=52.8, Expect=1e-09]} {Smed: dd_Smed_v6_7539_0_1, [Score=47.0, Expect=1e-07]…
Irradiation	Int S/G2/M		S/G2/M, no gonads	Neoblast	Neoblast, stringent	MligTCv3c-14567.2	MligPCv3c-21491	human	3.23274	3.38461	3.31871	4.78584	5.39957	5.20713	2.90666	1.51482	1.21663	0.848681	1.67809	6.52092e-07	-0.66959	0.0604003	0.789024	0.0575494	2.14667	2.75763e-08	2.45504	1.50343e-06	-1.30677	3.79842e-15	-1.62115	5.33725e-21	-1.99459	4.37486e-30	-0.314369	0.377362	-0.373243	0.461259	TRANSSPLICED	X1	dd_Smed_v6_7539_0_1	dd_Smes_v1_103806_1_1		Replication factor A protein 3	RPA3	replication protein A3, 14kDa	UniRef50_A0A087UU26, Replication protein A subunit (Fragment) n=1 Tax=Stegodyphus mimosarum TaxID=407821 RepID=A0A087UU26_9ARAC	Mlig033707.g1	Mlig033707.g1 {Length: 704} {TRANSSPLICED} {Pfam: Replication factor A protein 3 [PF08661.9, score=81.5]; Telomere-capping, CST complex subunit [PF15490.4, score=18.3]} {Human: ENSG00000106399, RPA3, replication protein A3, 14kDa, [RH, Score=53.5, Expect=1e-09]} {Dmel: FBgn0266421, RPA3, Replication protein A3, [RH, Score=52.4, Expect=1e-09]} {Smed: dd_Smed_v6_7539_0_1, [Score=47.0, Expect=1e-07]…
Irradiation	Int S/G2/M		S/G2/M, no gonads	Neoblast	Neoblast, stringent	MligTCv3c-14580.1	MligPCv3c-21510	human	3.7763	3.36472	3.44149	5.66138	5.04097	4.51881	4.53019	2.90813	3.13771	2.94923	1.97313	1.11222e-08	0.922779	0.00553071	-0.459371	0.262199	1.81285	3.88706e-05	1.57589	0.00383646	-1.52747	6.70274e-32	-1.27846	1.39606e-23	-1.4744	4.48728e-31	0.248976	0.283027	-0.195901	0.606828			dd_Smed_v6_103369_0_1; dd_Smed_v6_77147_0_1	dd_Smes_v1_41439_1_1		GTPase-activator protein for Ras-like GTPase	IQGAP1	IQ motif containing GTPase activating protein 1	UniRef50_T2MFN7, Ras GTPase-activating-like protein IQGAP1 n=5 Tax=Eumetazoa TaxID=6072 RepID=T2MFN7_HYDVU; UniRef50_UPI000947C2FD, UPI000947C2FD related cluster n=9 Tax=unknown TaxID= RepID=UPI000947C2FD	Mlig029406.g1	Mlig029406.g1 {Length: 4056} {Pfam: GTPase-activator protein for Ras-like GTPase [PF00616.17, score=76.6]; RasGAP C-terminus [PF03836.13, score=61.6]} {Human: ENSG00000140575, IQGAP1, IQ motif containing GTPase activating protein 1, [Score=347, Expect=1e-103]} {Celegans: WBGene00003980, pes-7, Caenorhabditis elegans Protein PES-7 (pes-7) mRNA, complete cds., [Score=90.1, Expect=3e-18]} {Smed: dd_…
Irradiation	Int S/G2/M		S/G2/M, no gonads	Neoblast	Neoblast, stringent	MligTCv3c-14631.1	MligPCv3c-12502	human	4.66978	5.20045	5.22895	6.32723	6.41325	6.24925	3.82534	3.38222	3.39355	3.13677	1.6702	4.68972e-15	-0.212838	0.49331	0.297837	0.364048	1.26173	2.88201e-07	1.23152	1.34666e-05	-0.344278	0.0164388	-0.317779	0.0255165	-0.581047	1.87725e-05	0.0264942	0.97463	-0.263249	0.379726	TRANSSPLICED	X1	dd_Smed_v6_741_0_1	dd_Smes_v1_67944_1_1	Smp_205570.1	LSM domain	SNRPE	small nuclear ribonucleoprotein polypeptide E	UniRef50_A0A0J7L8P5, Btb poz domain-containing protein 9 n=1 Tax=Lasius niger TaxID=67767 RepID=A0A0J7L8P5_LASNI; UniRef50_I4DPI9, Small ribonucleoprotein particle protein SmE n=21 Tax=Neoptera TaxID=33340 RepID=I4DPI9_PAPXU	Mlig010011.g2, Mlig010011.g1	Mlig010011.g2 {Length: 500} {TRANSSPLICED} {Pfam: LSM domain [PF01423.20, score=56.6]} {Human: ENSG00000182004, SNRPE, small nuclear ribonucleoprotein polypeptide E, [RH, Score=129, Expect=2e-40]; ENSG00000227624, SNRPEL1, small nuclear ribonucleoprotein polypeptide E-like 1, [RH, Score=125, Expect=1e-38]} {Dmel: FBgn0261790, SmE, Small ribonucleoprotein particle protein SmE, [RH, Score=119, Expe…
Irradiation	Int S/G2/M		S/G2/M, no gonads	Neoblast	Neoblast, stringent	MligTCv3c-14694.0	MligPCv3c-21641	human	2.2192	4.44231	3.89995	3.22549	7.37121	6.23631	1.64081	-2.06409	-2.56917	-2.83317	1.2924	0.00209871	-3.30764	1.75175e-25	4.33396	1.54911e-40	2.9707	2.65408e-22	2.71087	2.87358e-13	-4.19895	2.34882e-22	-5.10436	4.1975e-27	-5.53749	5.32957e-29	-0.90357	0.654432	-0.426023	1					Smp_024860.1; Smp_132800.1	Helix-loop-helix DNA-binding domain	HES1	hairy and enhancer of split 1, (Drosophila)	UniRef50_A0A132ABC5, Deadpan-like protein n=1 Tax=Sarcoptes scabiei TaxID=52283 RepID=A0A132ABC5_SARSC	Mlig018776.g2, Mlig018776.g1, Mlig057301.g1	Mlig018776.g2 {Length: 1199} {Pfam: Helix-loop-helix DNA-binding domain [PF00010.24, score=36.1]} {Human: ENSG00000114315, HES1, hairy and enhancer of split 1, (Drosophila), [Score=57.0, Expect=6e-10]; ENSG00000188290, HES4, hairy and enhancer of split 4 (Drosophila), [Score=54.3, Expect=4e-09]} {Dmel: FBgn0010109, dpn, deadpan, [Score=58.9, Expect=1e-10]} {Smans: Smp_132800.1, [Score=47.8, Expec…
Irradiation	Int S/G2/M		S/G2/M, no gonads	Neoblast	Neoblast, stringent	MligTCv3c-14715.0	MligPCv3c-21664	non-conserved	3.51862	3.49325	3.79278	5.02635	4.82802	5.06594	2.51566	1.9097	1.57745	1.57801	1.62554	3.09095e-05	-0.277098	0.52163	-0.0432057	0.560417	1.45835	0.0266592	1.65666	0.000266271	-0.511653	0.00533953	-0.833719	3.88345e-06	-0.842221	1.9709e-06	-0.322045	0.283978	-0.00844584	1	TRANSSPLICED									Mlig024203.g1	Mlig024203.g1 {Length: 2278} {TRANSSPLICED} {RNA1509_34188}
Irradiation	Int S/G2/M		S/G2/M, no gonads	Neoblast	Neoblast, stringent	MligTCv3c-14726.0	MligPCv3c-21678	human	4.37753	4.02221	3.61475	5.22246	5.02539	4.96051	5.02838	4.61576	4.48933	4.47069	0.883141	0.0222581	0.025009	1	-0.0385163	1	1.08522	0.0364265	1.7956	0.00117752	-0.310349	0.00890423	-0.425494	0.000252279	-0.451569	6.58638e-05	-0.115145	0.62993	-0.0260699	0.979691	TRANSSPLICED				Smp_139600.1	C2H2-type zinc finger	ZNF2	zinc finger protein 2	UniRef50_E0VU67, Krueppel c2h2-type zinc finger protein, putative n=1 Tax=Pediculus humanus subsp. corporis TaxID=121224 RepID=E0VU67_PEDHC	Mlig018648.g4, Mlig018648.g8, Mlig018648.g2	Mlig018648.g4 {Length: 2177} {TRANSSPLICED} {Pfam: C2H2-type zinc finger [PF13894.4, score=19.5]} {Human: ENSG00000163067, ZNF2, zinc finger protein 2, [Score=49.7, Expect=8e-06]} {Smans: Smp_139600.1, [Score=47.4, Expect=8e-06]} {UniRef: UniRef50_E0VU67, Krueppel c2h2-type zinc finger protein, putative n=1 Tax=Pediculus humanus subsp. corporis TaxID=121224 RepID=E0VU67_PEDHC, [Score=55.8, Expect…
Irradiation	Int S/G2/M		S/G2/M, no gonads	Neoblast	Neoblast, stringent	MligTCv3c-14760.0	MligPCv3c-21719	human	7.28452	7.38522	6.93725	8.7147	8.77437	8.5156	6.65643	6.10016	5.96293	6.06058	1.43384	1.05849e-15	-0.0544566	0.854875	0.149874	0.51899	1.3401	9.38522e-12	1.67808	4.91607e-17	-0.448793	8.95398e-05	-0.576922	3.04427e-07	-0.489296	1.26345e-05	-0.128128	0.552446	0.0876273	0.84576	TRANSSPLICED	X1	dd_Smed_v6_2811_0_1	dd_Smes_v1_55047_1_1	Smp_044280.1	Fibrillarin	FBL	fibrillarin	UniRef50_W6UW56, rRNA 2'-O-methyltransferase fibrillarin n=4 Tax=Taeniidae TaxID=6208 RepID=W6UW56_ECHGR	Mlig001519.g1, Mlig001519.g3	Mlig001519.g1 {Length: 1841} {TRANSSPLICED} {Pfam: Fibrillarin [PF01269.15, score=346.8]; tRNA methyltransferase complex GCD14 subunit [PF08704.8, score=24.8]} {Human: ENSG00000105202, FBL, fibrillarin, [RH, Score=349, Expect=1e-120]} {Dmel: FBgn0003062, Fib, Fibrillarin, [RH, Score=359, Expect=1e-124]} {Celegans: WBGene00001423, fib-1, Caenorhabditis elegans Protein FIB-1 (fib-1) mRNA, complete …
Irradiation	Int S/G2/M		S/G2/M, no gonads	Neoblast	Neoblast, stringent	MligTCv3c-14768.1	MligPCv3c-21727	flatworms	2.74879	3.3882	2.69014	4.23167	4.52564	3.80767	2.01403	1.35824	1.20511	1.31499	1.67956	1.87159e-06	0.220951	0.605826	0.445839	0.309351	1.23634	0.00346719	1.99418	0.00219652	-0.555436	0.00362761	-0.718026	0.000214971	-0.606787	0.00118581	-0.162586	0.772292	0.111281	0.933205	TRANSSPLICED				Smp_007890.1; Smp_007890.2	RNA polymerase Rpb4			UniRef50_UPI0006C97F0F, PREDICTED: DNA-directed RNA polymerase III subunit RPC9 n=1 Tax=Trichogramma pretiosum TaxID=7493 RepID=UPI0006C97F0F	Mlig016622.g1	Mlig016622.g1 {Length: 536} {TRANSSPLICED} {Pfam: RNA polymerase Rpb4 [PF03874.14, score=23.1]} {Dmel: FBgn0030801, Rcp, Receptor component protein, [Score=50.4, Expect=1e-08]} {Smans: Smp_007890.1, [Score=43.9, Expect=3e-07]; Smp_007890.2, [Score=43.5, Expect=4e-07]} {UniRef: UniRef50_UPI0006C97F0F, PREDICTED: DNA-directed RNA polymerase III subunit RPC9 n=1 Tax=Trichogramma pretiosum TaxID=7493…
Irradiation	Int S/G2/M		S/G2/M, no gonads	Neoblast	Neoblast, stringent	MligTCv3c-14912.0	MligPCv3c-21904	non-conserved	3.87838	3.20064	3.09968	5.29743	5.02833	4.97058	2.20942	1.22551	1.20518	1.18952	1.50331	6.15308e-05	0.0995407	0.868961	-0.107023	0.95196	1.99208	2.86084e-05	2.5003	4.35507e-06	-0.896566	8.31831e-06	-0.9097	8.00546e-06	-0.932982	2.47993e-06	-0.0131669	1	-0.0232014	1	TRANSSPLICED					RNA recognition motif. (a.k.a. RRM, RBD, or RNP domain)				Mlig020292.g1	Mlig020292.g1 {Length: 4208} {TRANSSPLICED} {Pfam: RNA recognition motif. (a.k.a. RRM, RBD, or RNP domain) [PF00076.20, score=38.0]} {RNA1509_32778}
Irradiation	Int S/G2/M		S/G2/M, no gonads	Neoblast	Neoblast, stringent	MligTCv3c-14912.1	MligPCv3c-21904	non-conserved	1.52088	1.5355	2.11824	3.28433	3.46172	2.9129	2.55884	1.43053	1.39861	1.37082	2.32392	0.00312839	0.107804	1	0.547188	0.513685	2.52068	0.0257668	2.36161	0.0483005	-1.04345	5.07226e-08	-1.06578	2.58654e-08	-1.10316	4.0436e-09	-0.0223592	1	-0.0373005	1	TRANSSPLICED					RNA recognition motif. (a.k.a. RRM, RBD, or RNP domain)				Mlig022290.g3, Mlig029822.g1	Mlig022290.g3 {Length: 2416} {TRANSSPLICED} {Pfam: RNA recognition motif. (a.k.a. RRM, RBD, or RNP domain) [PF00076.20, score=38.1]} {RNA1509_32778, RNA1509_44082} ### Mlig029822.g1 {Length: 2552} {TRANSSPLICED} {Pfam: RNA recognition motif. (a.k.a. RRM, RBD, or RNP domain) [PF00076.20, score=38.0]} {RNA1509_32778, RNA1509_44517}
Irradiation	Int S/G2/M		S/G2/M, no gonads	Neoblast	Neoblast, stringent	MligTCv3c-14934.0	noORF	non-conserved	2.64887	3.22414	2.69776	4.7368	4.60534	4.18485	2.46426	1.84711	1.73895	1.64029	2.3323	1.4777e-12	0.346295	0.294275	0.0515178	1	1.59695	0.00015874	2.41127	0.00038191	-0.51992	0.00347004	-0.614937	0.000419254	-0.719424	2.66141e-05	-0.0950231	0.842033	-0.104433	0.918331	TRANSSPLICED NoTransDecoderORF									Mlig028811.g1, Mlig022196.g1, Mlig028811.g2	Mlig028811.g1 {Length: 787} {TRANSSPLICED} {NoTransDecoderORF} {RNA1509_55340} ### Mlig022196.g1 {Length: 752} {TRANSSPLICED} {NoTransDecoderORF} {RNA1509_55340} ### Mlig028811.g2 {Length: 753} {TRANSSPLICED} {NoTransDecoderORF} {RNA1509_47375, RNA1509_55340}
Irradiation	Int S/G2/M		S/G2/M, no gonads	Neoblast	Neoblast, stringent	MligTCv3c-14946.0	MligPCv3c-21945	human	2.49439	2.73181	2.63394	4.0218	6.03566	4.0252	2.66054	-0.608134	-1.11066	-0.662467	1.83792	0.00051647	-0.145606	0.969117	2.13057	3.48975e-05	3.51049	8.66951e-10	2.28176	0.00342119	-3.35198	4.83324e-46	-3.93995	3.52521e-53	-3.39723	1.20279e-48	-0.587782	0.487616	0.543081	0.658929						RhoGAP domain	ARHGAP19	Rho GTPase activating protein 19	UniRef50_A0A0X3PE75, Rho GTPase-activating protein 19 (Fragment) n=2 Tax=Schistocephalus solidus TaxID=70667 RepID=A0A0X3PE75_SCHSO	Mlig019180.g3, Mlig019180.g2	Mlig019180.g3 {Length: 2875} {Pfam: RhoGAP domain [PF00620.25, score=82.8]} {Human: ENSG00000213390, ARHGAP19, Rho GTPase activating protein 19, [Score=72.4, Expect=9e-13]} {Dmel: FBgn0034249, RhoGAP54D, Rho GTPase activating protein at 54D, [RH, Score=72.4, Expect=7e-13]} {Celegans: WBGene00012203, rga-1, Caenorhabditis elegans Protein RGA-1, isoform a (rga-1) mRNA, complete cds., [Score=53.5, E…
Irradiation	Int S/G2/M		S/G2/M, no gonads	Neoblast	Neoblast, stringent	MligTCv3c-14975.0	MligPCv3c-21979	human	5.24952	5.02252	4.74265	6.60867	5.98022	5.53223	5.50949	5.06542	4.86114	5.11633	1.3874	9.99401e-08	0.827283	0.00120957	-0.541019	0.192854	0.939657	0.00668945	1.03753	0.0151896	-0.337588	0.0177378	-0.528547	0.000125855	-0.288227	0.0392321	-0.190958	0.420645	0.24032	0.432534	TRANSSPLICED					Learning-associated protein	LLPH	LLP homolog, long-term synaptic facilitation (Aplysia)	UniRef50_UPI000719C9E3, PREDICTED: protein LLP homolog n=1 Tax=Priapulus caudatus TaxID=37621 RepID=UPI000719C9E3	Mlig010081.g2	Mlig010081.g2 {Length: 1353} {TRANSSPLICED} {Pfam: Learning-associated protein [PF10169.7, score=84.9]; Protein of unknown function (DUF2423) [PF10338.7, score=39.2]} {Human: ENSG00000139233, LLPH, LLP homolog, long-term synaptic facilitation (Aplysia), [RH, Score=60.5, Expect=3e-12]} {Dmel: FBgn0035541, CG15019, , [Score=45.8, Expect=9e-07]} {UniRef: UniRef50_UPI000719C9E3, PREDICTED: protein LL…
Irradiation	Int S/G2/M		S/G2/M, no gonads	Neoblast	Neoblast, stringent	MligTCv3c-14982.0	MligPCv3c-16991	human	2.7183	3.3793	3.49611	4.1543	5.26789	4.69069	2.34601	1.17282	1.21767	0.87972	1.6274	2.60723e-06	-0.803779	0.0106483	1.30978	2.27092e-05	2.0437	1.02377e-08	1.67301	0.000709234	-1.09504	2.32965e-09	-1.04341	1.15129e-08	-1.39061	2.82868e-14	0.0515819	0.948336	-0.347036	0.482536	TRANSSPLICED	Neoblast; X1	dd_Smed_v6_2614_0_1	dd_Smes_v1_56786_1_1	Smp_210630.1	Core histone H2A/H2B/H3/H4	H2AFV	H2A histone family, member V	UniRef50_A0A154P5Z8, Histone H2A.V (Fragment) n=27 Tax=Neoptera TaxID=33340 RepID=A0A154P5Z8_9HYME	Mlig012603.g1	Mlig012603.g1 {Length: 932} {TRANSSPLICED} {Pfam: Core histone H2A/H2B/H3/H4 [PF00125.22, score=68.1]; C-terminus of histone H2A [PF16211.3, score=48.5]} {Human: ENSG00000105968, H2AFV, H2A histone family, member V, [RH, Score=204, Expect=1e-68]; ENSG00000164032, H2AFZ, H2A histone family, member Z, [RH, Score=202, Expect=4e-68]} {Dmel: FBgn0001197, His2Av, Histone H2A variant, [RH, Score=202, Ex…
Irradiation	Int S/G2/M		S/G2/M, no gonads	Neoblast	Neoblast, stringent	MligTCv3c-14982.1	MligPCv3c-16991	human	6.02158	6.86222	6.63439	7.73767	8.73178	8.19315	5.76051	4.50068	4.41611	4.28259	1.69891	2.77714e-13	-0.736092	0.00195293	1.15372	8.87948e-07	1.87146	2.52712e-14	1.70821	4.90186e-11	-1.15056	5.65188e-28	-1.23288	1.41031e-31	-1.371	3.28503e-39	-0.0823241	0.769062	-0.138106	0.66839	TRANSSPLICED	Neoblast; X1	dd_Smed_v6_2614_0_1	dd_Smes_v1_56786_1_1	Smp_210630.1	Core histone H2A/H2B/H3/H4	H2AFV	H2A histone family, member V	UniRef50_A0A154P5Z8, Histone H2A.V (Fragment) n=27 Tax=Neoptera TaxID=33340 RepID=A0A154P5Z8_9HYME	Mlig012603.g2, Mlig012603.g3	Mlig012603.g2 {Length: 932} {TRANSSPLICED} {Pfam: Core histone H2A/H2B/H3/H4 [PF00125.22, score=68.1]; C-terminus of histone H2A [PF16211.3, score=48.5]} {Human: ENSG00000105968, H2AFV, H2A histone family, member V, [RH, Score=204, Expect=1e-68]; ENSG00000164032, H2AFZ, H2A histone family, member Z, [RH, Score=202, Expect=4e-68]} {Dmel: FBgn0001197, His2Av, Histone H2A variant, [RH, Score=202, Ex…
Irradiation	Int S/G2/M		S/G2/M, no gonads	Neoblast	Neoblast, stringent	MligTCv3c-14986.1	MligPCv3c-21989	human	4.69176	4.96856	4.04018	5.91638	6.24114	6.07982	6.21485	5.65123	5.44733	5.39897	1.25183	1.15384e-05	-0.412206	0.192822	0.446766	0.157233	1.28416	0.000103968	2.40917	1.05364e-09	-0.459354	0.000111178	-0.652033	2.03955e-08	-0.708889	6.56283e-10	-0.192679	0.304403	-0.0568527	0.923567	TRANSSPLICED	X1	dd_Smed_v6_2942_0_1; dd_Smed_v6_2942_0_2	dd_Smes_v1_4733_1_1; dd_Smes_v1_4733_1_2	Smp_160000.1; Smp_160000.2	NAB conserved region 2 (NCD2)	LRWD1	leucine-rich repeats and WD repeat domain containing 1	UniRef50_A0A068X773, DEAD box ATP dependent RNA helicase n=2 Tax=Hymenolepis TaxID=99110 RepID=A0A068X773_HYMMI; UniRef50_A0A068YCR0, DEAD box ATP dependent RNA helicase n=5 Tax=Cyclophyllidea TaxID=6201 RepID=A0A068YCR0_ECHMU	Mlig008621.g5, Mlig008621.g3, Mlig008621.g1	Mlig008621.g5 {Length: 5281} {TRANSSPLICED} {Pfam: NAB conserved region 2 (NCD2) [PF04905.11, score=73.4]; Leucine rich repeat [PF13855.4, score=29.7]; WD domain, G-beta repeat [PF00400.30, score=24.1]; Leucine Rich repeats (2 copies) [PF12799.5, score=23.9]} {Human: ENSG00000161036, LRWD1, leucine-rich repeats and WD repeat domain containing 1, [RH, Score=207, Expect=2e-55]} {Dmel: FBgn0032391, …
Irradiation	Int S/G2/M		S/G2/M, no gonads	Neoblast	Neoblast, stringent	MligTCv3c-14993.0	MligPCv3c-21995	non-conserved	6.4737	6.10874	6.51468	8.48617	8.39822	7.98057	6.30644	4.53845	4.33074	3.91198	2.01012	1.03082e-19	0.250454	0.370565	0.0686765	0.96197	2.31732	1.61832e-21	1.59659	2.88367e-10	-1.66207	5.06349e-38	-1.86121	8.53499e-47	-2.28648	7.11683e-69	-0.199141	0.395583	-0.425244	0.0337043	TRANSSPLICED					Stathmin family				Mlig006966.g3, Mlig006966.g2, Mlig006966.g1	Mlig006966.g3 {Length: 1367} {TRANSSPLICED} {Pfam: Stathmin family [PF00836.17, score=34.7]} {RNA1509_41941} ### Mlig006966.g2 {Length: 1375} {TRANSSPLICED} {Pfam: Stathmin family [PF00836.17, score=40.5]} {RNA1509_22600, RNA1509_41941, RNA1509_47942} ### Mlig006966.g1 {Length: 1441} {TRANSSPLICED} {Pfam: Stathmin family [PF00836.17, score=40.5]} {RNA1509_3290, RNA1509_54388, RNA1509_7436}
Irradiation	Int S/G2/M		S/G2/M, no gonads	Neoblast	Neoblast, stringent	MligTCv3c-14993.1	MligPCv3c-21995	non-conserved	4.7779	4.1065	4.44806	6.87902	6.60841	6.16005	5.13049	3.41832	3.23669	2.82882	2.13399	1.4271e-20	0.465549	0.0524155	-0.0956305	0.700777	2.63619	4.94802e-20	2.00972	2.03364e-09	-1.61006	1.12839e-31	-1.78481	8.23159e-38	-2.19401	3.22836e-55	-0.174754	0.552418	-0.409151	0.0888017	TRANSSPLICED					Stathmin family				Mlig006966.g4	Mlig006966.g4 {Length: 1379} {TRANSSPLICED} {Pfam: Stathmin family [PF00836.17, score=40.0]} {RNA1509_18964, RNA1509_22961, RNA1509_40103, RNA1509_44755}
Irradiation	Int S/G2/M		S/G2/M, no gonads	Neoblast	Neoblast, stringent	MligTCv3c-15007.3	MligPCv3c-22011	human	7.3234	7.69648	7.64117	8.5338	8.59779	8.51972	6.14639	5.81901	5.72591	5.71368	1.19847	8.39978e-09	-0.251216	0.337352	0.214338	0.493505	0.909578	0.000343326	1.02647	3.58622e-05	-0.217021	0.0286277	-0.303089	0.00169859	-0.32421	0.00060724	-0.0860683	0.672536	-0.021119	0.982983	TRANSSPLICED	X1	dd_Smed_v6_195_0_1	dd_Smes_v1_66556_1_1	Smp_055050.1	Ribosomal S17	RPS17L	ribosomal protein S17-like	UniRef50_A0A0S7K9Z9, RS17 (Fragment) n=4 Tax=Cyprinodontoidei TaxID=8087 RepID=A0A0S7K9Z9_9TELE; UniRef50_A0A151ML96, 40S ribosomal protein S17 n=3 Tax=Euteleostomi TaxID=117571 RepID=A0A151ML96_ALLMI	Mlig002062.g2, Mlig002824.g1, Mlig002062.g7	Mlig002062.g2 {Length: 583} {TRANSSPLICED} {Pfam: Ribosomal S17 [PF00833.16, score=205.0]} {Human: ENSG00000182774, RPS17L, ribosomal protein S17-like, [Score=199, Expect=7e-67]; ENSG00000184779, RPS17, ribosomal protein S17, [Score=199, Expect=7e-67]} {Dmel: FBgn0005533, RpS17, Ribosomal protein S17, [Score=167, Expect=1e-54]} {Celegans: WBGene00004486, rps-17, Caenorhabditis elegans Protein RPS…
Irradiation	Int S/G2/M		S/G2/M, no gonads	Neoblast	Neoblast, stringent	MligTCv3c-15091.1	MligPCv3c-22115	human	3.61022	3.49993	3.49462	5.30985	4.80505	4.5859	3.91177	2.87326	2.8682	2.61632	1.79873	1.31762e-09	0.492452	0.0884062	-0.342208	0.348762	1.44193	0.000606954	1.58501	0.00518877	-0.946432	8.77121e-13	-0.934486	1.36149e-12	-1.19471	8.73851e-20	0.0119336	1	-0.260184	0.414689		Xins	dd_Smed_v6_13420_0_1	dd_Smes_v1_1735_1_2	Smp_125900.1	Protein SCAI	SCAI	suppressor of cancer cell invasion	UniRef50_B7QF42, Putative uncharacterized protein n=86 Tax=Protostomia TaxID=33317 RepID=B7QF42_IXOSC	Mlig009335.g3, Mlig009335.g6	Mlig009335.g3 {Length: 2692} {Pfam: Protein SCAI [PF12070.6, score=531.1]} {Human: ENSG00000173611, SCAI, suppressor of cancer cell invasion, [Score=371, Expect=1e-121]} {Dmel: FBgn0035677, CG13293, , [Score=399, Expect=1e-132]} {Smed: dd_Smed_v6_13420_0_1, [Score=407, Expect=1e-135]} {Smes: dd_Smes_v1_1735_1_2, [Score=407, Expect=1e-135]} {Smans: Smp_125900.1, [Score=392, Expect=1e-130]} {UniRef…
Irradiation	Int S/G2/M		S/G2/M, no gonads	Neoblast	Neoblast, stringent	MligTCv3c-15113.0	MligPCv3c-22142	human	4.70748	5.07767	5.16845	5.85004	6.36497	6.1327	2.60416	2.14528	2.02741	2.10918	1.19559	5.27253e-05	-0.515264	0.0790125	0.664873	0.0505237	1.33829	0.000176699	1.15895	0.0018339	-0.354764	0.0383683	-0.465286	0.00512764	-0.387786	0.0167441	-0.110521	0.801491	0.0775159	0.937954		X1	dd_Smed_v6_3779_0_1	dd_Smes_v1_9180_1_1	Smp_062270.1	Retinal tissue protein	LIN52	lin-52 homolog (C. elegans)	UniRef50_B3KN83, Chromosome 14 open reading frame 46 n=13 Tax=Boreoeutheria TaxID=1437010 RepID=B3KN83_HUMAN; UniRef50_Q52LA3, Protein lin-52 homolog n=70 Tax=Euteleostomi TaxID=117571 RepID=LIN52_HUMAN; UniRef50_Q5ZJQ3, Protein lin-52 homolog n=79 Tax=Gnathostomata TaxID=35060 RepID=LIN52_CHICK	Mlig011524.g1	Mlig011524.g1 {Length: 781} {Pfam: Retinal tissue protein [PF10044.7, score=44.8]} {Human: ENSG00000205659, LIN52, lin-52 homolog (C. elegans), [RH, Score=61.2, Expect=7e-13]} {Smed: dd_Smed_v6_3779_0_1, [RH, Score=65.1, Expect=6e-15]} {Smes: dd_Smes_v1_9180_1_1, [RH, Score=65.1, Expect=7e-15]} {Smans: Smp_062270.1, [RH, Score=60.1, Expect=2e-13]} {UniRef: UniRef50_B3KN83, Chromosome 14 open read…
Irradiation	Int S/G2/M		S/G2/M, no gonads	Neoblast	Neoblast, stringent	MligTCv3c-15152.0	MligPCv3c-22196	human	3.78403	3.15887	3.89965	6.08653	5.54376	5.5241	4.71239	3.15828	3.12503	2.96149	2.38179	2.03084e-24	0.274713	0.186297	-0.305233	0.165105	2.58658	5.11161e-18	2.00574	3.06819e-08	-1.46146	7.8412e-34	-1.47199	1.71298e-34	-1.64886	8.14894e-43	-0.0105462	0.984938	-0.176833	0.656372	TRANSSPLICED	Sexual_biased; X1	dd_Smed_v6_4273_0_1	dd_Smes_v1_27577_1_1	Smp_009600.1	Protein kinase domain	PLK1	polo-like kinase 1	UniRef50_A0A1I8H547, Serine/threonine-protein kinase PLK n=3 Tax=Macrostomum lignano TaxID=282301 RepID=A0A1I8H547_9PLAT	Mlig007276.g11	Mlig007276.g11 {Length: 3470} {TRANSSPLICED} {Pfam: Protein kinase domain [PF00069.23, score=227.1]; Protein tyrosine kinase [PF07714.15, score=147.2]; POLO box duplicated region [PF00659.16, score=126.8]; Kinase-like [PF14531.4, score=32.5]} {Human: ENSG00000166851, PLK1, polo-like kinase 1, [RH, Score=593, Expect=0.0]} {Dmel: FBgn0003124, polo, polo, [RH, Score=527, Expect=0.0]} {Celegans: WBGe…
Irradiation	Int S/G2/M		S/G2/M, no gonads	Neoblast	Neoblast, stringent	MligTCv3c-15152.1	MligPCv3c-22196	human	2.5579	2.21143	1.79501	3.57604	3.52989	3.46878	4.86561	3.45774	3.51444	3.23377	1.25411	0.00612674	-0.0722135	0.875048	0.0927481	0.776726	1.60575	0.00537005	4.25932	0.000149088	-1.31472	1.44143e-31	-1.23456	1.86273e-28	-1.52686	3.2477e-42	0.0801532	0.822036	-0.292273	0.198157	TRANSSPLICED	Sexual_biased; X1	dd_Smed_v6_4273_0_1	dd_Smes_v1_27577_1_1	Smp_009600.1	Protein kinase domain	PLK1	polo-like kinase 1	UniRef50_A0A1I8H547, Serine/threonine-protein kinase PLK n=3 Tax=Macrostomum lignano TaxID=282301 RepID=A0A1I8H547_9PLAT	Mlig043698.g2	Mlig043698.g2 {Length: 4068} {TRANSSPLICED} {Pfam: Protein kinase domain [PF00069.23, score=227.1]; Protein tyrosine kinase [PF07714.15, score=147.2]; POLO box duplicated region [PF00659.16, score=126.8]; Kinase-like [PF14531.4, score=32.5]} {Human: ENSG00000166851, PLK1, polo-like kinase 1, [RH, Score=592, Expect=0.0]} {Dmel: FBgn0003124, polo, polo, [RH, Score=527, Expect=0.0]} {Celegans: WBGen…
Irradiation	Int S/G2/M		S/G2/M, no gonads	Neoblast	Neoblast, stringent	MligTCv3c-15187.0	MligPCv3c-22239	human	4.54499	4.43612	4.13822	5.7977	5.51374	5.40231	4.63348	4.02659	4.06587	4.18893	1.30808	3.63027e-07	0.145223	0.633075	-0.147424	0.752624	1.10195	0.000761919	1.60061	6.12392e-05	-0.504505	1.94033e-05	-0.450804	0.000132817	-0.336739	0.00383973	0.0536972	0.879161	0.114067	0.776956	TRANSSPLICED	Sexual_biased; X1	dd_Smed_v6_5197_0_1	dd_Smes_v1_8183_1_2	Smp_021080.1	Ribosomal proteins 50S-L15, 50S-L18e, 60S-L27A	MRPL15	mitochondrial ribosomal protein L15	UniRef50_A0A0X3PPF6, 39S ribosomal protein L15 n=22 Tax=Platyhelminthes TaxID=6157 RepID=A0A0X3PPF6_SCHSO	Mlig007664.g15, Mlig007664.g2	Mlig007664.g15 {Length: 1818} {TRANSSPLICED} {Pfam: Ribosomal proteins 50S-L15, 50S-L18e, 60S-L27A [PF00828.17, score=37.7]} {Human: ENSG00000137547, MRPL15, mitochondrial ribosomal protein L15, [RH, Score=151, Expect=2e-43]} {Dmel: FBgn0036990, mRpL15, mitochondrial ribosomal protein L15, [RH, Score=162, Expect=3e-48]} {Celegans: WBGene00022373, mrpl-15, Caenorhabditis elegans Protein MRPL-15 (m…
Irradiation	Int S/G2/M		S/G2/M, no gonads	Neoblast	Neoblast, stringent	MligTCv3c-15215.2	noORF	non-conserved	3.88646	3.43312	3.36751	4.98562	4.40216	4.52642	1.66692	1.12047	0.621106	0.602552	1.1842	0.000163621	0.248929	0.565827	-0.435578	0.415392	1.09773	0.0169969	1.63075	0.00117681	-0.471836	0.044616	-0.991221	2.06754e-05	-0.98683	7.2352e-06	-0.519299	0.14396	0.00451136	1	NoTransDecoderORF									Mlig018270.g2	Mlig018270.g2 {Length: 660} {NoTransDecoderORF} {RNA1509_18889}
Irradiation	Int S/G2/M		S/G2/M, no gonads	Neoblast	Neoblast, stringent	MligTCv3c-15286.0	MligPCv3c-22352	human	5.14057	5.54605	5.64955	7.45801	7.45714	7.69134	4.09429	3.47676	3.3673	3.19575	2.34338	5.56877e-11	-0.494285	0.220964	0.139063	0.896398	1.91933	3.01841e-06	2.2275	5.96369e-07	-0.512502	0.00025043	-0.610599	9.6782e-06	-0.782295	6.09324e-09	-0.0980979	0.770643	-0.171677	0.670128	TRANSSPLICED	Neoblast; X1	dd_Smed_v6_928_0_1	dd_Smes_v1_24782_1_1	Smp_179650.1; Smp_179650.2	Chromo shadow domain	CBX3	chromobox homolog 3	UniRef50_A0A067QLM3, Chromobox protein-like protein 3 n=3 Tax=Zootermopsis nevadensis TaxID=136037 RepID=A0A067QLM3_ZOONE	Mlig029595.g2, Mlig029595.g1	Mlig029595.g2 {Length: 1068} {TRANSSPLICED} {Pfam: Chromo shadow domain [PF01393.17, score=98.4]; Chromo (CHRromatin Organisation MOdifier) domain [PF00385.22, score=61.3]} {Human: ENSG00000122565, CBX3, chromobox homolog 3, [RH, Score=165, Expect=2e-51]; ENSG00000094916, CBX5, chromobox homolog 5, [RH, Score=163, Expect=1e-50]} {Dmel: FBgn0030082, HP1b, Heterochromatin Protein 1b, [Score=152, Ex…
Irradiation	Int S/G2/M		S/G2/M, no gonads	Neoblast	Neoblast, stringent	MligTCv3c-15286.1	MligPCv3c-22352	human	3.44565	4.71157	4.63271	6.20877	6.20939	6.10956	2.6352	2.02219	2.03033	1.8011	2.88311	5.0157e-15	-0.152329	0.782058	0.159068	0.812323	1.54523	0.000257986	1.75441	0.000254515	-0.519213	0.00466138	-0.494165	0.00607266	-0.716594	3.12647e-05	0.0250323	0.999111	-0.222377	0.66237	TRANSSPLICED	Neoblast; X1	dd_Smed_v6_928_0_1	dd_Smes_v1_24782_1_1	Smp_179650.2; Smp_179650.1	Chromo shadow domain	CBX3	chromobox homolog 3	UniRef50_A0A067QLM3, Chromobox protein-like protein 3 n=3 Tax=Zootermopsis nevadensis TaxID=136037 RepID=A0A067QLM3_ZOONE	Mlig029595.g3	Mlig029595.g3 {Length: 1068} {TRANSSPLICED} {Pfam: Chromo shadow domain [PF01393.17, score=98.4]; Chromo (CHRromatin Organisation MOdifier) domain [PF00385.22, score=61.3]} {Human: ENSG00000122565, CBX3, chromobox homolog 3, [RH, Score=164, Expect=3e-51]; ENSG00000094916, CBX5, chromobox homolog 5, [RH, Score=163, Expect=1e-50]} {Dmel: FBgn0030082, HP1b, Heterochromatin Protein 1b, [Score=151, Ex…
Irradiation	Int S/G2/M		S/G2/M, no gonads	Neoblast	Neoblast, stringent	MligTCv3c-15324.0	MligPCv3c-22404	human	2.51224	3.67881	3.47263	4.71864	5.49399	4.7459	3.88639	2.53066	2.5293	2.41103	2.48784	8.32844e-13	-0.214841	0.43613	0.930797	0.00151623	1.90774	4.93413e-09	1.65344	2.16629e-05	-1.25804	1.95515e-20	-1.25104	3.74786e-20	-1.36881	1.84742e-24	0.0069829	1	-0.117727	0.831366	TRANSSPLICED	X1	dd_Smed_v6_5764_0_1	dd_Smes_v1_33276_1_1	Smp_143490.1	MCM2/3/5 family	MCM5	minichromosome maintenance complex component 5	UniRef50_A0A091CL01, DNA helicase n=7 Tax=Amniota TaxID=32524 RepID=A0A091CL01_FUKDA; UniRef50_D2HSS4, DNA helicase (Fragment) n=16 Tax=Bilateria TaxID=33213 RepID=D2HSS4_AILME; UniRef50_P33992, DNA replication licensing factor MCM5 n=85 Tax=Bilateria TaxID=33213 RepID=MCM5_HUMAN	Mlig009090.g2	Mlig009090.g2 {Length: 2583} {TRANSSPLICED} {Pfam: MCM2/3/5 family [PF00493.21, score=441.1]; MCM OB domain [PF17207.1, score=118.5]; MCM N-terminal domain [PF14551.4, score=40.9]; Magnesium chelatase, subunit ChlI [PF01078.19, score=25.6]; AAA domain (dynein-related subfamily) [PF07728.12, score=20.7]} {Human: ENSG00000100297, MCM5, minichromosome maintenance complex component 5, [RH, Score=916,…
Irradiation	Int S/G2/M		S/G2/M, no gonads	Neoblast	Neoblast, stringent	MligTCv3c-15324.1	MligPCv3c-22404	human	0.536176	1.39836	2.42912	2.69009	2.99982	3.09709	4.74248	3.33882	3.40308	3.24657	3.96932	6.91944e-07	-0.547735	0.107678	0.434738	0.387463	2.16978	0.00188899	1.70022	0.0172146	-1.30039	4.14981e-28	-1.22712	3.13602e-25	-1.39057	2.52164e-32	0.0732635	0.835959	-0.163429	0.660705	TRANSSPLICED	Neoblast; X1	dd_Smed_v6_5764_0_1	dd_Smes_v1_33276_1_1	Smp_143490.1	MCM2/3/5 family	MCM5	minichromosome maintenance complex component 5	UniRef50_A0A091CL01, DNA helicase n=7 Tax=Amniota TaxID=32524 RepID=A0A091CL01_FUKDA; UniRef50_D2HSS4, DNA helicase (Fragment) n=16 Tax=Bilateria TaxID=33213 RepID=D2HSS4_AILME; UniRef50_P33992, DNA replication licensing factor MCM5 n=85 Tax=Bilateria TaxID=33213 RepID=MCM5_HUMAN	Mlig009090.g1, Mlig009090.g9	Mlig009090.g1 {Length: 2561} {TRANSSPLICED} {Pfam: MCM2/3/5 family [PF00493.21, score=441.1]; MCM OB domain [PF17207.1, score=118.5]; MCM N-terminal domain [PF14551.4, score=40.9]; Magnesium chelatase, subunit ChlI [PF01078.19, score=25.6]; AAA domain (dynein-related subfamily) [PF07728.12, score=20.7]} {Human: ENSG00000100297, MCM5, minichromosome maintenance complex component 5, [RH, Score=916,…
Irradiation	Int S/G2/M		S/G2/M, no gonads	Neoblast	Neoblast, stringent	MligTCv3c-15466.0	MligPCv3c-22577	human	4.85519	4.82287	4.39147	7.19265	6.85372	6.31056	6.01418	3.94247	4.10983	3.82372	2.36907	1.44677e-25	0.631979	0.00519867	-0.157678	0.555893	2.10012	2.53716e-16	2.21547	2.44321e-11	-1.96941	1.59864e-63	-1.78724	1.9519e-53	-2.08668	1.5325e-71	0.182155	0.41741	-0.299412	0.194487	TRANSSPLICED	X1	dd_Smed_v6_4796_0_1	dd_Smes_v1_33810_1_1	Smp_004060.1	Anaphase-promoting complex subunit 4 WD40 domain; WD domain, G-beta repeat	CDC20	cell division cycle 20 homolog (S. cerevisiae)	UniRef50_G4V6B3, Putative cell division cycle 20 (Cdc20) (Fizzy) n=2 Tax=Schistosoma TaxID=6181 RepID=G4V6B3_SCHMA	Mlig020977.g2, Mlig020977.g1	Mlig020977.g2 {Length: 2277} {TRANSSPLICED} {Pfam: WD domain, G-beta repeat [PF00400.30, score=48.8]; Anaphase-promoting complex subunit 4 WD40 domain [PF12894.5, score=47.9]} {Human: ENSG00000117399, CDC20, cell division cycle 20 homolog (S. cerevisiae), [RH, Score=317, Expect=1e-101]} {Dmel: FBgn0001086, fzy, fizzy, [RH, Score=291, Expect=2e-91]} {Celegans: WBGene00001510, fzr-1, Caenorhabditis…
Irradiation	Int S/G2/M		S/G2/M, no gonads	Neoblast	Neoblast, stringent	MligTCv3c-15518.0	MligPCv3c-22657	human	5.86716	5.79143	4.89794	6.73209	6.73606	6.62224	5.70418	5.12694	5.19629	5.20845	0.85763	0.00348056	-0.161052	0.767118	0.188062	0.783708	0.977484	0.00990407	1.95262	2.77353e-08	-0.473441	9.10366e-05	-0.38918	0.00133105	-0.390196	0.00108045	0.0842581	0.767187	-0.00101356	1	TRANSSPLICED	X1	dd_Smed_v6_7822_0_1	dd_Smes_v1_38380_1_1	Smp_124640.1	Intron-binding protein aquarius N-terminus	AQR	aquarius homolog (mouse)	UniRef50_A0A1A8Q0D6, Aquarius homolog n=2 Tax=Nothobranchius rachovii TaxID=451742 RepID=A0A1A8Q0D6_9TELE; UniRef50_O60306, Intron-binding protein aquarius n=502 Tax=Metazoa TaxID=33208 RepID=AQR_HUMAN	Mlig001724.g2, Mlig009685.g1	Mlig001724.g2 {Length: 6421} {TRANSSPLICED} {Pfam: Intron-binding protein aquarius N-terminus [PF16399.3, score=855.9]; AAA domain [PF13086.4, score=95.8]; AAA domain [PF13087.4, score=87.2]; Spt5 C-terminal nonapeptide repeat binding Spt4 [PF12815.5, score=35.3]; AAA domain [PF13245.4, score=32.5]; Type III restriction enzyme, res subunit [PF04851.13, score=23.8]; AAA ATPase domain [PF13191.4, s…
Irradiation	Int S/G2/M		S/G2/M, no gonads	Neoblast	Neoblast, stringent	MligTCv3c-15607.0	MligPCv3c-22756	human	6.00217	6.6049	6.33421	7.5043	7.9498	8.05952	7.62696	7.14863	7.17963	7.14376	1.49091	3.36101e-13	-0.835733	3.28822e-05	0.622321	0.00847672	1.35532	2.70474e-09	1.89498	8.88159e-16	-0.372726	2.09309e-05	-0.330107	0.000162993	-0.375854	1.25649e-05	0.0426185	0.856556	-0.0457463	0.911798	TRANSSPLICED	X1	dd_Smed_v6_141_0_1	dd_Smes_v1_38007_1_1	Smp_008545.1	TCP-1/cpn60 chaperonin family	HSPD1	heat shock 60kDa protein 1 (chaperonin)	UniRef50_E2APZ5, 60 kDa heat shock protein, mitochondrial n=2 Tax=Camponotus floridanus TaxID=104421 RepID=E2APZ5_CAMFO; UniRef50_G7YUU9, Chaperonin GroEL n=1 Tax=Clonorchis sinensis TaxID=79923 RepID=G7YUU9_CLOSI	Mlig025254.g3	Mlig025254.g3 {Length: 2539} {TRANSSPLICED} {Pfam: TCP-1/cpn60 chaperonin family [PF00118.22, score=277.9]} {Human: ENSG00000144381, HSPD1, heat shock 60kDa protein 1 (chaperonin), [RH, Score=802, Expect=0.0]} {Dmel: FBgn0015245, Hsp60, Heat shock protein 60, [RH, Score=821, Expect=0.0]; FBgn0031728, Hsp60C, Hsp60C, [RH, Score=802, Expect=0.0]} {Celegans: WBGene00002025, hsp-60, Caenorhabditis el…
Irradiation	Int S/G2/M		S/G2/M, no gonads	Neoblast	Neoblast, stringent	MligTCv3c-15607.1	MligPCv3c-22756	human	4.62183	5.11019	4.92762	5.93396	6.09915	6.22598	6.71446	6.25057	6.30357	6.25181	1.31766	7.45214e-11	-0.533007	0.00531418	0.360782	0.196363	1.04764	3.32562e-05	1.4814	6.21074e-08	-0.35863	0.000127679	-0.293575	0.0017543	-0.355413	0.000107987	0.0650545	0.766333	-0.061837	0.874775	TRANSSPLICED	X1	dd_Smed_v6_141_0_1	dd_Smes_v1_38007_1_1	Smp_008545.1	TCP-1/cpn60 chaperonin family	HSPD1	heat shock 60kDa protein 1 (chaperonin)	UniRef50_E2APZ5, 60 kDa heat shock protein, mitochondrial n=2 Tax=Camponotus floridanus TaxID=104421 RepID=E2APZ5_CAMFO	Mlig025254.g2	Mlig025254.g2 {Length: 2824} {TRANSSPLICED} {Pfam: TCP-1/cpn60 chaperonin family [PF00118.22, score=276.9]} {Human: ENSG00000144381, HSPD1, heat shock 60kDa protein 1 (chaperonin), [RH, Score=799, Expect=0.0]} {Dmel: FBgn0015245, Hsp60, Heat shock protein 60, [RH, Score=818, Expect=0.0]; FBgn0031728, Hsp60C, Hsp60C, [RH, Score=799, Expect=0.0]} {Celegans: WBGene00002025, hsp-60, Caenorhabditis el…
Irradiation	Int S/G2/M		S/G2/M, no gonads	Neoblast	Neoblast, stringent	MligTCv3c-15607.2	MligPCv3c-22756	human	6.46213	7.18705	7.08001	8.24441	8.3189	8.60827	7.32314	6.84988	6.88978	6.87142	1.75671	3.54758e-19	-0.645154	0.00139875	0.245586	0.420291	1.13998	5.53806e-07	1.64823	1.81418e-14	-0.367958	2.24777e-05	-0.315577	0.000279203	-0.344563	5.54089e-05	0.0523802	0.810434	-0.0289857	0.962344	TRANSSPLICED	X1	dd_Smed_v6_141_0_1	dd_Smes_v1_38007_1_1	Smp_008545.1	TCP-1/cpn60 chaperonin family	HSPD1	heat shock 60kDa protein 1 (chaperonin)	UniRef50_E2APZ5, 60 kDa heat shock protein, mitochondrial n=2 Tax=Camponotus floridanus TaxID=104421 RepID=E2APZ5_CAMFO	Mlig025254.g1	Mlig025254.g1 {Length: 2543} {TRANSSPLICED} {Pfam: TCP-1/cpn60 chaperonin family [PF00118.22, score=277.0]} {Human: ENSG00000144381, HSPD1, heat shock 60kDa protein 1 (chaperonin), [RH, Score=799, Expect=0.0]} {Dmel: FBgn0015245, Hsp60, Heat shock protein 60, [RH, Score=818, Expect=0.0]; FBgn0031728, Hsp60C, Hsp60C, [RH, Score=799, Expect=0.0]} {Celegans: WBGene00002025, hsp-60, Caenorhabditis el…
Irradiation	Int S/G2/M		S/G2/M, no gonads	Neoblast	Neoblast, stringent	MligTCv3c-15610.0	MligPCv3c-22759	human	3.03992	3.43739	3.62817	4.22002	4.40375	4.29869	3.60654	2.88214	2.95964	2.91355	1.35208	0.000196146	-0.301201	0.478152	0.319449	0.508603	1.05285	0.0211227	1.07272	0.0468367	-0.623389	5.55759e-06	-0.534696	9.40125e-05	-0.59134	9.75369e-06	0.0886807	0.801579	-0.0566259	0.946073	TRANSSPLICED		dd_Smed_v6_3643_0_1	dd_Smes_v1_24563_1_1	Smp_210520.1	Transcription factor DP	TFDP1	transcription factor Dp-1	UniRef50_G7YR53, Tyrosyl-DNA phosphodiesterase 1 (Fragment) n=1 Tax=Clonorchis sinensis TaxID=79923 RepID=G7YR53_CLOSI	Mlig014863.g3	Mlig014863.g3 {Length: 2296} {TRANSSPLICED} {Pfam: Transcription factor DP [PF08781.8, score=118.1]; E2F/DP family winged-helix DNA-binding domain [PF02319.18, score=52.9]} {Human: ENSG00000198176, TFDP1, transcription factor Dp-1, [RH, Score=179, Expect=4e-50]; ENSG00000114126, TFDP2, transcription factor Dp-2 (E2F dimerization partner 2), [RH, Score=171, Expect=2e-47]} {Dmel: FBgn0011763, Dp, D…
Irradiation	Int S/G2/M		S/G2/M, no gonads	Neoblast	Neoblast, stringent	MligTCv3c-15656.0	MligPCv3c-22811	human	2.51687	2.44481	2.52674	3.68701	3.7141	3.58469	2.75565	2.31994	2.29102	2.33537	1.41975	0.00476999	-0.0876796	0.854158	0.171856	0.868343	1.51815	0.0355058	2.03783	0.00496752	-0.332064	0.0467822	-0.34864	0.0325708	-0.31602	0.0485955	-0.0165819	0.994237	0.0326338	0.989313	TRANSSPLICED	X1	dd_Smed_v6_6405_0_1	dd_Smes_v1_39523_1_1	Smp_134060.1	Sof1-like domain	DCAF13	DDB1 and CUL4 associated factor 13	UniRef50_G4VE27, Putative u3 small nucleolar rna (U3 snorna) associated protein n=13 Tax=Platyhelminthes TaxID=6157 RepID=G4VE27_SCHMA	Mlig031651.g2	Mlig031651.g2 {Length: 3494} {TRANSSPLICED} {Pfam: Sof1-like domain [PF04158.12, score=91.6]; WD domain, G-beta repeat [PF00400.30, score=70.7]; Anaphase-promoting complex subunit 4 WD40 domain [PF12894.5, score=21.0]} {Human: ENSG00000164934, DCAF13, DDB1 and CUL4 associated factor 13, [RH, Score=378, Expect=1e-125]} {Dmel: FBgn0036500, CG7275, , [RH, Score=372, Expect=1e-125]} {Celegans: WBGene…
Irradiation	Int S/G2/M		S/G2/M, no gonads	Neoblast	Neoblast, stringent	MligTCv3c-15671.0	MligPCv3c-22828	human	3.78929	4.05812	3.74231	5.53868	5.47898	5.33759	5.36812	4.14394	4.07387	4.08764	1.82674	2.84991e-07	-0.0366968	1	0.102574	0.987119	1.50754	0.000738182	2.01495	0.000180635	-1.11946	2.93905e-21	-1.17793	2.51797e-23	-1.17384	1.24532e-23	-0.0584806	0.873661	0.00410948	1	TRANSSPLICED		dd_Smed_v6_5865_0_4	dd_Smes_v1_33452_1_4	Smp_173700.1	RecF/RecN/SMC N terminal domain	SMC4	structural maintenance of chromosomes 4	UniRef50_A0A146ZY76, Structural maintenance of chromosomes protein n=3 Tax=Percomorphaceae TaxID=1489872 RepID=A0A146ZY76_FUNHE	Mlig034484.g4, Mlig034484.g2	Mlig034484.g4 {Length: 5124} {TRANSSPLICED} {Pfam: RecF/RecN/SMC N terminal domain [PF02463.17, score=230.2]; SMC proteins Flexible Hinge Domain [PF06470.11, score=85.6]; AAA domain, putative AbiEii toxin, Type IV TA system [PF13304.4, score=54.1]; AAA domain [PF13476.4, score=43.8]; AAA ATPase domain [PF13175.4, score=33.9]; P-loop containing region of AAA domain [PF13555.4, score=21.9]} {Human:…
Irradiation	Int S/G2/M		S/G2/M, no gonads	Neoblast	Neoblast, stringent	MligTCv3c-15671.1	MligPCv3c-22828	human	3.77014	4.02278	3.29356	4.68337	5.10738	4.75445	4.53799	3.28999	3.23836	3.24316	1.02314	0.000648333	-0.302375	0.368336	0.558392	0.0781822	1.17938	0.00176847	2.10564	0.000179317	-1.14785	4.11654e-19	-1.18433	2.63976e-20	-1.18947	6.56666e-21	-0.0364918	0.938633	-0.00511366	1	TRANSSPLICED		dd_Smed_v6_5865_0_4	dd_Smes_v1_33452_1_4	Smp_173700.1	RecF/RecN/SMC N terminal domain	SMC4	structural maintenance of chromosomes 4	UniRef50_A0A146ZY76, Structural maintenance of chromosomes protein n=3 Tax=Percomorphaceae TaxID=1489872 RepID=A0A146ZY76_FUNHE	Mlig034484.g8	Mlig034484.g8 {Length: 5145} {TRANSSPLICED} {Pfam: RecF/RecN/SMC N terminal domain [PF02463.17, score=232.4]; SMC proteins Flexible Hinge Domain [PF06470.11, score=85.6]; AAA domain, putative AbiEii toxin, Type IV TA system [PF13304.4, score=53.8]; AAA domain [PF13476.4, score=47.5]; AAA ATPase domain [PF13175.4, score=36.8]; P-loop containing region of AAA domain [PF13555.4, score=21.9]} {Human:…
Irradiation	Int S/G2/M		S/G2/M, no gonads	Neoblast	Neoblast, stringent	MligTCv3c-15714.0	MligPCv3c-22881	human	3.71036	3.20566	3.14156	5.37288	4.77873	4.76362	4.99985	3.4282	3.34026	3.12188	1.77052	8.33123e-09	0.411263	0.302086	-0.476898	0.241855	1.7037	7.87951e-05	2.23372	1.78158e-05	-1.47208	1.64344e-34	-1.5458	1.29695e-37	-1.77286	8.21332e-49	-0.0737201	0.829306	-0.227031	0.471591	TRANSSPLICED	Neoblast; Sexual_biased; X1	dd_Smed_v6_7837_0_1	dd_Smes_v1_21521_1_1	Smp_082490.1	Cyclin, N-terminal domain	CCNB1	cyclin B1	UniRef50_P14635, G2/mitotic-specific cyclin-B1 n=288 Tax=Bilateria TaxID=33213 RepID=CCNB1_HUMAN; UniRef50_P24862, G2/mitotic-specific cyclin-B n=13 Tax=Mollusca TaxID=6447 RepID=CCNB_PATVU	Mlig003039.g3, Mlig003039.g4	Mlig003039.g3 {Length: 1912} {TRANSSPLICED} {Pfam: Cyclin, N-terminal domain [PF00134.21, score=122.5]; Cyclin, C-terminal domain [PF02984.17, score=91.4]} {Human: ENSG00000134057, CCNB1, cyclin B1, [RH, Score=228, Expect=3e-70]} {Dmel: FBgn0000405, CycB, Cyclin B, [RH, Score=184, Expect=1e-52]} {Celegans: WBGene00000865, cyb-1, Caenorhabditis elegans Protein CYB-1 (cyb-1) mRNA, complete cds., [R…
Irradiation	Int S/G2/M		S/G2/M, no gonads	Neoblast	Neoblast, stringent	MligTCv3c-15806.0	MligPCv3c-23005	human	4.06459	4.32658	4.22267	5.95421	6.34405	5.94085	2.40585	1.91771	1.83721	1.16888	1.95243	1.21881e-09	-0.230094	0.561984	0.536982	0.163308	2.07146	5.55938e-09	2.06288	4.8694e-06	-0.395264	0.0359026	-0.464482	0.0127332	-1.15135	4.10094e-10	-0.0692227	0.904844	-0.686724	0.00999693	TRANSSPLICED				Smp_156460.1	NUDIX domain	NUDT1	nudix (nucleoside diphosphate linked moiety X)-type motif 1	UniRef50_A9US48, Predicted protein n=2 Tax=cellular organisms TaxID=131567 RepID=A9US48_MONBE	Mlig005208.g1, Mlig014452.g1	Mlig005208.g1 {Length: 912} {TRANSSPLICED} {Pfam: NUDIX domain [PF00293.26, score=49.3]} {Human: ENSG00000106268, NUDT1, nudix (nucleoside diphosphate linked moiety X)-type motif 1, [RH, Score=110, Expect=4e-30]} {Smans: Smp_156460.1, [RH, Score=88.6, Expect=2e-21]} {UniRef: UniRef50_A9US48, Predicted protein n=2 Tax=cellular organisms TaxID=131567 RepID=A9US48_MONBE, [Score=135, Expect=1e-37]} {…
Irradiation	Int S/G2/M		S/G2/M, no gonads	Neoblast	Neoblast, stringent	MligTCv3c-15812.1	MligPCv3c-23016	human	5.32036	5.18808	4.73091	6.74989	6.80688	6.43841	4.965	4.17488	4.04202	4.09422	1.44112	8.142e-13	0.0743436	0.872027	0.239544	0.47988	1.65965	9.20251e-13	1.9445	1.2886e-11	-0.682653	1.19227e-08	-0.809663	1.21897e-11	-0.759957	9.32773e-11	-0.127011	0.621978	0.0497138	0.959333		X1	dd_Smed_v6_6297_0_2	dd_Smes_v1_40100_1_1	Smp_145620.1	Zinc finger, C3HC4 type (RING finger)	PDZRN4	PDZ domain containing ring finger 4	UniRef50_A0A0V0J3D8, PDZ domain-containing RING finger protein 4 n=3 Tax=Schistocephalus solidus TaxID=70667 RepID=A0A0V0J3D8_SCHSO; UniRef50_Q86EX9, Clone ZZD132 mRNA sequence n=1 Tax=Schistosoma japonicum TaxID=6182 RepID=Q86EX9_SCHJA	Mlig020381.g10, Mlig020381.g9, Mlig020381.g1	Mlig020381.g10 {Length: 2069} {Pfam: Zinc finger, C3HC4 type (RING finger) [PF13923.4, score=37.1]; RING-type zinc-finger [PF13445.4, score=35.4]; Zinc finger, C3HC4 type (RING finger) [PF00097.23, score=32.9]; Ring finger domain [PF13639.4, score=31.1]; Zinc finger, C3HC4 type (RING finger) [PF13920.4, score=27.3]; zinc finger of C3HC4-type, RING [PF15227.4, score=25.9]; U-box domain [PF04564.13…
Irradiation	Int S/G2/M		S/G2/M, no gonads	Neoblast	Neoblast, stringent	MligTCv3c-15899.1	MligPCv3c-23117	human	4.60344	5.06188	4.86563	6.10234	6.00705	5.60209	5.93466	5.2624	5.39012	5.30265	1.56876	7.5327e-16	0.297786	0.202086	0.0827636	0.877027	1.0581	2.98545e-05	0.94984	0.00298113	-0.567848	1.21439e-05	-0.425686	0.00111665	-0.526673	3.78231e-05	0.142158	0.56975	-0.100983	0.840699	TRANSSPLICED	Sexual_biased	dd_Smed_v6_7665_0_1	dd_Smes_v1_124_1_1	Smp_162600.1	U3 small nucleolar RNA-associated protein 10	HEATR1	HEAT repeat containing 1	UniRef50_UPI0003F066DD, PREDICTED: LOW QUALITY PROTEIN: HEAT repeat-containing protein 1 n=1 Tax=Saccoglossus kowalevskii TaxID=10224 RepID=UPI0003F066DD	Mlig015736.g2, Mlig015736.g4	Mlig015736.g2 {Length: 6039} {TRANSSPLICED} {Pfam: U3 small nucleolar RNA-associated protein 10 [PF12397.6, score=25.6]} {Human: ENSG00000119285, HEATR1, HEAT repeat containing 1, [RH, Score=145, Expect=5e-34]} {Dmel: FBgn0086451, l(2)k09022, lethal (2) k09022, [RH, Score=145, Expect=2e-34]} {Celegans: WBGene00022739, toe-1, Caenorhabditis elegans Protein TOE-1 (toe-1) mRNA, complete cds., [RH, S…
Irradiation	Int S/G2/M		S/G2/M, no gonads	Neoblast	Neoblast, stringent	MligTCv3c-15924.2	MligPCv3c-23145	human	5.38285	5.65621	5.22566	6.63376	7.1581	6.56759	5.39919	4.32124	4.37571	4.23063	1.2735	4.71096e-05	-0.172479	0.672368	0.648075	0.0631431	1.51054	3.06793e-05	1.53177	3.06763e-05	-0.974437	6.19135e-22	-0.904074	3.44859e-19	-1.06308	3.063e-26	0.0703575	0.801491	-0.158996	0.57363		X1	dd_Smed_v6_3466_0_1	dd_Smes_v1_66960_1_1	Smp_038080.1	HEAT-like repeat; Importin-beta N-terminal domain	KPNB1	karyopherin (importin) beta 1	UniRef50_K1R2V1, Importin subunit beta-1 n=2 Tax=Crassostrea gigas TaxID=29159 RepID=K1R2V1_CRAGI	Mlig026929.g6, Mlig026929.g2, Mlig026929.g1	Mlig026929.g6 {Length: 3604} {Pfam: Importin-beta N-terminal domain [PF03810.17, score=43.0]; HEAT repeat [PF02985.20, score=25.8]; HEAT repeats [PF13646.4, score=19.6]} {Human: ENSG00000108424, KPNB1, karyopherin (importin) beta 1, [Score=478, Expect=1e-160]} {Dmel: FBgn0262743, Fs(2)Ket, Female sterile (2) Ketel, [Score=453, Expect=1e-151]} {Celegans: WBGene00002075, imb-1, Caenorhabditis elega…
Irradiation	Int S/G2/M		S/G2/M, no gonads	Neoblast	Neoblast, stringent	MligTCv3c-15997.2	MligPCv3c-23225	human	4.28547	3.82634	3.48822	5.47174	6.03242	5.38915	5.72373	4.78129	4.68923	4.80232	1.23574	0.00197998	-0.151777	0.833099	0.707473	0.130038	2.30241	3.36875e-07	2.39018	1.86466e-06	-0.83864	2.05788e-10	-0.916264	3.2037e-12	-0.815269	3.8853e-10	-0.0776257	0.826799	0.101	0.85758	NoTransDecoderORF	Neoblast; X1	dd_Smed_v6_6734_0_1	dd_Smes_v1_37850_1_1	Smp_037590.1	MCM2/3/5 family	MCM3	minichromosome maintenance complex component 3	UniRef50_G4VE68, DNA helicase n=7 Tax=Platyhelminthes TaxID=6157 RepID=G4VE68_SCHMA; UniRef50_I3IYE6, DNA helicase n=6 Tax=Bilateria TaxID=33213 RepID=I3IYE6_ORENI	Mlig026958.g1, Mlig057142.g1, Mlig023136.g2	Mlig026958.g1 {Length: 3847} {Pfam: MCM2/3/5 family [PF00493.21, score=411.9]; MCM OB domain [PF17207.1, score=114.2]; Magnesium chelatase, subunit ChlI [PF01078.19, score=29.7]; MCM N-terminal domain [PF14551.4, score=24.2]; Transcription factor IIA, alpha/beta subunit [PF03153.11, score=21.0]} {Human: ENSG00000112118, MCM3, minichromosome maintenance complex component 3, [RH, Score=827, Expect=…
Irradiation	Int S/G2/M		S/G2/M, no gonads	Neoblast	Neoblast, stringent	MligTCv3c-16016.0	MligPCv3c-23251	human	5.64412	6.90155	5.64936	7.4065	7.77972	7.54828	4.58727	4.16966	4.16203	4.06076	1.76409	8.78912e-09	-0.401948	0.272271	0.529946	0.177914	0.880778	0.0291729	2.06851	1.92302e-09	-0.318419	0.0207543	-0.308408	0.0224447	-0.41686	0.00131654	0.0100088	1	-0.108446	0.821018	TRANSSPLICED	X1	dd_Smed_v6_2794_0_1	dd_Smes_v1_31750_2_2	Smp_063040.1	Actin	ACTL6A	actin-like 6A	UniRef50_O96019, Actin-like protein 6A n=337 Tax=Gnathostomata TaxID=35060 RepID=ACL6A_HUMAN	Mlig024005.g2, Mlig033796.g2, Mlig000056.g3	Mlig024005.g2 {Length: 2112} {TRANSSPLICED} {Pfam: Actin [PF00022.17, score=448.4]; MreB/Mbl protein [PF06723.11, score=18.4]} {Human: ENSG00000136518, ACTL6A, actin-like 6A, [RH, Score=414, Expect=1e-142]; ENSG00000077080, ACTL6B, actin-like 6B, [RH, Score=400, Expect=1e-136]} {Dmel: FBgn0025716, Bap55, Brahma associated protein 55kD, [RH, Score=401, Expect=1e-137]} {Celegans: WBGene00022774, sw…
Irradiation	Int S/G2/M		S/G2/M, no gonads	Neoblast	Neoblast, stringent	MligTCv3c-16064.0	MligPCv3c-23312	human	4.78657	5.73126	5.03597	6.70032	6.92848	6.48088	3.50485	2.985	2.93067	2.84456	1.9422	3.2368e-06	-0.0265125	0.995395	0.356462	0.552182	1.18691	0.0277189	1.64988	0.00249312	-0.420283	0.00214603	-0.459875	0.000648292	-0.552569	2.28222e-05	-0.0395955	0.929085	-0.0926757	0.871016	TRANSSPLICED	X1	dd_Smed_v6_6572_0_1	dd_Smes_v1_78346_1_1	Smp_126370.1	RNA polymerase Rpb5, C-terminal domain	POLR2E	polymerase (RNA) II (DNA directed) polypeptide E, 25kDa	UniRef50_Q7JZF5, RE34924p n=155 Tax=Bilateria TaxID=33213 RepID=Q7JZF5_DROME	Mlig008407.g1	Mlig008407.g1 {Length: 798} {TRANSSPLICED} {Pfam: RNA polymerase Rpb5, C-terminal domain [PF01191.17, score=115.8]; RNA polymerase Rpb5, N-terminal domain [PF03871.12, score=108.1]} {Human: ENSG00000099817, POLR2E, polymerase (RNA) II (DNA directed) polypeptide E, 25kDa, [RH, Score=288, Expect=1e-99]} {Dmel: FBgn0033571, Rpb5, Rpb5, [RH, Score=300, Expect=1e-104]} {Celegans: WBGene00019246, rpb-5…
Irradiation	Int S/G2/M		S/G2/M, no gonads	Neoblast	Neoblast, stringent	MligTCv3c-16079.0	MligPCv3c-23336	human	4.18843	4.3494	4.62409	5.98662	6.03373	5.69291	4.53304	3.63686	3.65634	3.33866	1.85978	8.07848e-08	0.0615148	0.960345	0.19357	0.776737	1.74683	3.05365e-05	1.31486	0.00346202	-0.790831	1.539e-12	-0.761482	1.17119e-11	-1.09403	1.43049e-22	0.0293419	0.948819	-0.332524	0.085413	TRANSSPLICED	Sexual_biased; X1	dd_Smed_v6_12962_0_2; dd_Smed_v6_8107_0_1	dd_Smes_v1_33254_1_1	Smp_210550.1	Endonuclease/Exonuclease/phosphatase family; UBA-like domain	TDP2	tyrosyl-DNA phosphodiesterase 2	UniRef50_UPI000265962B, PREDICTED: tyrosyl-DNA phosphodiesterase 2-like n=1 Tax=Metaseiulus occidentalis TaxID=34638 RepID=UPI000265962B	Mlig014531.g1, Mlig014531.g3, Mlig014531.g2	Mlig014531.g1 {Length: 1254} {TRANSSPLICED} {Pfam: Endonuclease/Exonuclease/phosphatase family [PF03372.21, score=28.8]; UBA-like domain [PF14555.4, score=28.2]} {Human: ENSG00000111802, TDP2, tyrosyl-DNA phosphodiesterase 2, [RH, Score=160, Expect=7e-46]} {Celegans: WBGene00013405, tdpt-1, Caenorhabditis elegans Protein Y63D3A.4 (Y63D3A.4) mRNA, complete cds., [RH, Score=138, Expect=6e-38]} {Sme…
Irradiation	Int S/G2/M		S/G2/M, no gonads	Neoblast	Neoblast, stringent	MligTCv3c-16090.0	MligPCv3c-23349	non-conserved	2.41037	2.0775	1.97781	3.62091	3.94965	3.31628	3.22036	1.86357	1.81856	2.01893	1.61726	0.0162583	0.31799	0.654293	0.32783	0.85546	2.2334	0.0131853	3.17362	0.00922835	-1.26749	7.3207e-15	-1.3101	1.66235e-15	-1.10659	3.29915e-12	-0.0426322	0.970501	0.203554	0.741834	TRANSSPLICED					Shugoshin C terminus				Mlig015180.g1	Mlig015180.g1 {Length: 3604} {TRANSSPLICED} {Pfam: Shugoshin C terminus [PF07557.9, score=36.3]} {RNA1509_15251}
Irradiation	Int S/G2/M		S/G2/M, no gonads	Neoblast	Neoblast, stringent	MligTCv3c-16144.0	MligPCv3c-23418	human	2.56445	2.65802	2.93506	4.38459	4.79638	4.32331	4.71578	3.19761	3.17894	2.97657	2.07123	7.58106e-08	-0.136762	0.715842	0.59651	0.216914	2.36689	5.69123e-08	2.04279	0.000228519	-1.4233	3.31404e-33	-1.42097	2.35855e-33	-1.63383	2.0972e-43	0.00231709	1	-0.212826	0.513827		X1	dd_Smed_v6_4712_0_1	dd_Smes_v1_3213_1_1	Smp_032500.1	MCM2/3/5 family	MCM7	minichromosome maintenance complex component 7	UniRef50_P33993, DNA replication licensing factor MCM7 n=509 Tax=Metazoa TaxID=33208 RepID=MCM7_HUMAN	Mlig017658.g5	Mlig017658.g5 {Length: 3078} {Pfam: MCM2/3/5 family [PF00493.21, score=424.7]; MCM OB domain [PF17207.1, score=116.2]; MCM N-terminal domain [PF14551.4, score=60.3]; Magnesium chelatase, subunit ChlI [PF01078.19, score=25.9]; AAA domain (dynein-related subfamily) [PF07728.12, score=21.2]} {Human: ENSG00000166508, MCM7, minichromosome maintenance complex component 7, [RH, Score=823, Expect=0.0]} {…
Irradiation	Int S/G2/M		S/G2/M, no gonads	Neoblast	Neoblast, stringent	MligTCv3c-16144.1	MligPCv3c-23418	human	2.74815	3.01206	3.53265	5.0442	5.12831	5.23936	4.26819	2.62287	2.6777	2.40753	2.49166	1.65675e-15	-0.455646	0.131343	0.320204	0.580732	2.3606	8.52275e-11	2.16196	4.6237e-07	-1.54989	6.11139e-25	-1.4805	5.9574e-23	-1.75733	9.22776e-32	0.069373	0.895812	-0.276772	0.478729		Neoblast; X1	dd_Smed_v6_4712_0_1	dd_Smes_v1_3213_1_1	Smp_032500.1	MCM2/3/5 family	MCM7	minichromosome maintenance complex component 7	UniRef50_P33993, DNA replication licensing factor MCM7 n=509 Tax=Metazoa TaxID=33208 RepID=MCM7_HUMAN	Mlig017658.g1	Mlig017658.g1 {Length: 3100} {Pfam: MCM2/3/5 family [PF00493.21, score=424.7]; MCM OB domain [PF17207.1, score=116.6]; MCM N-terminal domain [PF14551.4, score=60.3]; Magnesium chelatase, subunit ChlI [PF01078.19, score=25.9]; AAA domain (dynein-related subfamily) [PF07728.12, score=21.2]} {Human: ENSG00000166508, MCM7, minichromosome maintenance complex component 7, [RH, Score=824, Expect=0.0]} {…
Irradiation	Int S/G2/M		S/G2/M, no gonads	Neoblast	Neoblast, stringent	MligTCv3c-16144.2	MligPCv3c-23418	human	3.35761	3.51615	2.2811	5.21195	4.97614	5.08101	4.41962	2.66497	2.66767	2.43185	1.90448	0.00119636	-0.0711968	1	-0.117825	0.920431	1.5717	0.0326989	4.11251	1.14996e-06	-1.6587	2.34227e-38	-1.63293	1.2827e-37	-1.8877	9.4143e-49	0.0257515	0.990479	-0.254717	0.482796		X1	dd_Smed_v6_4712_0_1	dd_Smes_v1_3213_1_1	Smp_032500.1	MCM2/3/5 family	MCM7	minichromosome maintenance complex component 7	UniRef50_P33993, DNA replication licensing factor MCM7 n=509 Tax=Metazoa TaxID=33208 RepID=MCM7_HUMAN	Mlig017658.g2	Mlig017658.g2 {Length: 3105} {Pfam: MCM2/3/5 family [PF00493.21, score=424.7]; MCM OB domain [PF17207.1, score=116.2]; MCM N-terminal domain [PF14551.4, score=60.3]; Magnesium chelatase, subunit ChlI [PF01078.19, score=25.9]; AAA domain (dynein-related subfamily) [PF07728.12, score=21.2]} {Human: ENSG00000166508, MCM7, minichromosome maintenance complex component 7, [RH, Score=823, Expect=0.0]} {…
Irradiation	Int S/G2/M		S/G2/M, no gonads	Neoblast	Neoblast, stringent	MligTCv3c-16147.0	MligPCv3c-23421	human	4.11785	4.36283	4.21722	5.00211	6.05883	5.38584	4.83549	4.4368	4.41621	4.40079	0.952795	0.0219225	-0.62117	0.124717	1.2152	0.00178882	1.74862	0.000173799	1.47914	0.00674378	-0.293051	0.0158558	-0.299702	0.0118708	-0.327033	0.00523291	-0.00665262	0.997361	-0.0273272	0.986508	TRANSSPLICED	X1	dd_Smed_v6_3389_0_1	dd_Smes_v1_88638_1_1	Smp_141330.1	Leucine-rich repeat	SNRPA1	small nuclear ribonucleoprotein polypeptide A'	UniRef50_A0A068XWA0, U2 small nuclear ribonucleoprotein A n=10 Tax=Eucestoda TaxID=6200 RepID=A0A068XWA0_ECHMU; UniRef50_A0A182FCR6, Eukaryotic translation initiation factor 3 subunit G n=1 Tax=Anopheles albimanus TaxID=7167 RepID=A0A182FCR6_ANOAL	Mlig023193.g2, Mlig014519.g1, Mlig014519.g2, Mlig023193.g4	Mlig023193.g2 {Length: 1942} {TRANSSPLICED} {Pfam: Leucine-rich repeat [PF14580.4, score=235.4]; Leucine rich repeat [PF13855.4, score=28.3]; Leucine Rich repeats (2 copies) [PF12799.5, score=22.2]} {Human: ENSG00000131876, SNRPA1, small nuclear ribonucleoprotein polypeptide A', [RH, Score=192, Expect=5e-60]} {Dmel: FBgn0033210, U2A, U2A, [RH, Score=192, Expect=2e-60]} {Celegans: WBGene00003390, …
Irradiation	Int S/G2/M		S/G2/M, no gonads	Neoblast	Neoblast, stringent	MligTCv3c-16150.1	MligPCv3c-23425	human	6.56226	6.88181	6.03008	7.65095	8.0834	7.89144	6.90859	6.49605	6.46325	6.53608	1.08664	3.64942e-08	-0.501706	0.0138381	0.580764	0.00831744	1.21772	5.9307e-08	1.9797	1.41306e-18	-0.30324	0.0081459	-0.326122	0.0039863	-0.264427	0.0189699	-0.0228831	0.960257	0.0616955	0.90644	TRANSSPLICED	X1	dd_Smed_v6_695_0_1	dd_Smes_v1_38185_1_1	Smp_005210.1	Histone deacetylase domain	HDAC2	histone deacetylase 2	UniRef50_Q13547, Histone deacetylase 1 n=309 Tax=Opisthokonta TaxID=33154 RepID=HDAC1_HUMAN; UniRef50_U3EPN8, Histone deacetylase n=22 Tax=Metazoa TaxID=33208 RepID=U3EPN8_CALJA	Mlig018496.g3, Mlig018496.g2, Mlig027850.g3, Mlig027850.g1, Mlig027850.g2	Mlig018496.g3 {Length: 2570} {Pfam: Histone deacetylase domain [PF00850.17, score=277.8]} {Human: ENSG00000196591, HDAC2, histone deacetylase 2, [RH, Score=705, Expect=0.0]; ENSG00000116478, HDAC1, histone deacetylase 1, [RH, Score=681, Expect=0.0]} {Dmel: FBgn0015805, Rpd3, Rpd3, [RH, Score=689, Expect=0.0]} {Celegans: WBGene00001834, hda-1, Caenorhabditis elegans Protein HDA-1 (hda-1) mRNA, com…
Irradiation	Int S/G2/M		S/G2/M, no gonads	Neoblast	Neoblast, stringent	MligTCv3c-16244.0	MligPCv3c-23542	human	4.8694	5.93668	5.28416	6.323	6.9418	6.45053	4.19348	3.4764	3.58412	3.58363	1.46772	2.99706e-08	-0.399001	0.200272	0.777457	0.00794486	1.01372	0.0012593	1.37853	6.48535e-05	-0.607748	7.64542e-07	-0.494013	6.40875e-05	-0.50251	3.23645e-05	0.113727	0.667806	-0.0084885	1	TRANSSPLICED		dd_Smed_v6_112_0_1	dd_Smes_v1_4786_1_1	Smp_120700.1	Cofilin/tropomyosin-type actin-binding protein	CFL1	cofilin 1 (non-muscle)	UniRef50_A0A0N8DGS1, Cofilin/actin-depolymerizing factor (Fragment) n=3 Tax=Eukaryota TaxID=2759 RepID=A0A0N8DGS1_9CRUS	Mlig023025.g7	Mlig023025.g7 {Length: 1215} {TRANSSPLICED} {Pfam: Cofilin/tropomyosin-type actin-binding protein [PF00241.18, score=120.8]} {Human: ENSG00000172757, CFL1, cofilin 1 (non-muscle), [RH, Score=82.8, Expect=2e-20]} {Dmel: FBgn0011726, tsr, twinstar, [Score=99.0, Expect=3e-27]} {Celegans: WBGene00006794, unc-60, Caenorhabditis elegans Protein UNC-60, isoform b., [RH, Score=85.9, Expect=4e-22]} {Smed:…
Irradiation	Int S/G2/M		S/G2/M, no gonads	Neoblast	Neoblast, stringent	MligTCv3c-16244.1	MligPCv3c-23542	human	4.30658	5.37892	4.75049	5.74357	6.36345	5.89538	3.58612	2.9122	2.97172	2.99308	1.47349	1.36511e-07	-0.419415	0.199421	0.785374	0.0109683	1.00886	0.00255595	1.4024	0.000266271	-0.570988	2.24362e-05	-0.500901	0.000204324	-0.488687	0.000209241	0.0700758	0.851671	0.0122273	1	TRANSSPLICED		dd_Smed_v6_112_0_1	dd_Smes_v1_4786_1_1	Smp_120700.1	Cofilin/tropomyosin-type actin-binding protein	CFL1	cofilin 1 (non-muscle)	UniRef50_A0A0N8DGS1, Cofilin/actin-depolymerizing factor (Fragment) n=3 Tax=Eukaryota TaxID=2759 RepID=A0A0N8DGS1_9CRUS	Mlig023025.g4	Mlig023025.g4 {Length: 1204} {TRANSSPLICED} {Pfam: Cofilin/tropomyosin-type actin-binding protein [PF00241.18, score=120.8]} {Human: ENSG00000172757, CFL1, cofilin 1 (non-muscle), [RH, Score=82.8, Expect=2e-20]} {Dmel: FBgn0011726, tsr, twinstar, [Score=99.0, Expect=3e-27]} {Celegans: WBGene00006794, unc-60, Caenorhabditis elegans Protein UNC-60, isoform b., [RH, Score=85.9, Expect=4e-22]} {Smed:…
Irradiation	Int S/G2/M		S/G2/M, no gonads	Neoblast	Neoblast, stringent	MligTCv3c-16253.0	MligPCv3c-23555	human	4.41235	4.58759	4.41085	5.72921	5.92436	5.51522	3.70886	2.93348	2.896	2.77062	1.37769	1.55212e-05	-0.0128332	0.986837	0.359309	0.437092	1.41025	0.000321648	1.38277	0.00178527	-0.676548	1.67877e-05	-0.696079	7.31743e-06	-0.839468	5.19912e-08	-0.0195388	0.980141	-0.14336	0.82597	TRANSSPLICED	X1	dd_Smed_v6_2424_0_1	dd_Smes_v1_2225_1_2	Smp_098890.1; Smp_098890.2	RNA recognition motif. (a.k.a. RRM, RBD, or RNP domain)	SRSF7	serine/arginine-rich splicing factor 7	UniRef50_B5XG14, Splicing factor, arginine/serine-rich 7 n=22 Tax=Bilateria TaxID=33213 RepID=B5XG14_SALSA; UniRef50_B5XGD3, Splicing factor, arginine/serine-rich 7 n=2 Tax=Salmo salar TaxID=8030 RepID=B5XGD3_SALSA	Mlig014652.g3	Mlig014652.g3 {Length: 1674} {TRANSSPLICED} {Pfam: RNA recognition motif. (a.k.a. RRM, RBD, or RNP domain) [PF00076.20, score=35.3]; Zinc knuckle [PF00098.21, score=22.8]} {Human: ENSG00000115875, SRSF7, serine/arginine-rich splicing factor 7, [Score=54.7, Expect=1e-09]} {Smed: dd_Smed_v6_2424_0_1, [Score=45.4, Expect=1e-06]} {Smes: dd_Smes_v1_2225_1_2, [Score=45.4, Expect=1e-06]} {Smans: Smp_098…
Irradiation	Int S/G2/M		S/G2/M, no gonads	Neoblast	Neoblast, stringent	MligTCv3c-16253.1	MligPCv3c-23555	human	5.78189	5.99291	5.65574	7.12232	7.33075	6.93238	5.00199	4.25245	4.33273	4.22695	1.35671	4.1468e-06	-0.0542671	0.918773	0.35418	0.381943	1.35656	8.74979e-05	1.4538	4.59965e-05	-0.644457	6.13086e-07	-0.549247	2.06934e-05	-0.667324	1.45409e-07	0.0952052	0.762657	-0.118069	0.800974	TRANSSPLICED	X1	dd_Smed_v6_2424_0_1	dd_Smes_v1_2225_1_2	Smp_098890.1; Smp_098890.2	RNA recognition motif. (a.k.a. RRM, RBD, or RNP domain)	SRSF7	serine/arginine-rich splicing factor 7	UniRef50_B5XG14, Splicing factor, arginine/serine-rich 7 n=22 Tax=Bilateria TaxID=33213 RepID=B5XG14_SALSA; UniRef50_B5XGD3, Splicing factor, arginine/serine-rich 7 n=2 Tax=Salmo salar TaxID=8030 RepID=B5XGD3_SALSA	Mlig003447.g2, Mlig009963.g3	Mlig003447.g2 {Length: 1730} {TRANSSPLICED} {Pfam: RNA recognition motif. (a.k.a. RRM, RBD, or RNP domain) [PF00076.20, score=35.3]; Zinc knuckle [PF00098.21, score=22.8]} {Human: ENSG00000115875, SRSF7, serine/arginine-rich splicing factor 7, [Score=54.7, Expect=1e-09]} {Smed: dd_Smed_v6_2424_0_1, [Score=45.4, Expect=1e-06]} {Smes: dd_Smes_v1_2225_1_2, [Score=45.8, Expect=1e-06]} {Smans: Smp_098…
Irradiation	Int S/G2/M		S/G2/M, no gonads	Neoblast	Neoblast, stringent	MligTCv3c-16339.0	MligPCv3c-23658	human	3.51149	3.64196	3.45671	4.84505	5.15932	5.12253	3.30494	2.22708	2.19077	2.02378	1.44441	0.000217955	-0.518086	0.163085	0.471469	0.35681	1.63599	0.000570371	2.16816	2.70102e-05	-0.975316	4.06133e-11	-1.01186	1.36872e-11	-1.17736	9.45332e-16	-0.0365607	0.967595	-0.165436	0.747869	TRANSSPLICED	Asexual_biased; Sexual_biased; X1	dd_Smed_v6_2532_0_1	dd_Smes_v1_88062_1_1	Smp_154340.1	Histone-like transcription factor (CBF/NF-Y) and archaeal histone	NFYB	nuclear transcription factor Y, beta	UniRef50_A0A0A9WK45, Nuclear transcription factor Y subunit beta n=27 Tax=Bilateria TaxID=33213 RepID=A0A0A9WK45_LYGHE; UniRef50_G7YA03, Nuclear transcription factor Y subunit beta n=2 Tax=Digenea TaxID=256429 RepID=G7YA03_CLOSI	Mlig001526.g13, Mlig018838.g4, Mlig001526.g2	Mlig001526.g13 {Length: 1375} {TRANSSPLICED} {Pfam: Histone-like transcription factor (CBF/NF-Y) and archaeal histone [PF00808.21, score=94.0]; Core histone H2A/H2B/H3/H4 [PF00125.22, score=23.7]; Centromere kinetochore component CENP-T histone fold [PF15511.4, score=18.7]} {Human: ENSG00000120837, NFYB, nuclear transcription factor Y, beta, [RH, Score=154, Expect=3e-47]} {Dmel: FBgn0032816, Nf-Y…
Irradiation	Int S/G2/M		S/G2/M, no gonads	Neoblast	Neoblast, stringent	MligTCv3c-16340.1	MligPCv3c-23659	human	6.55953	6.96272	6.47513	7.94964	8.36093	7.74193	7.32715	6.78199	6.73416	6.80461	1.39325	1.13895e-15	-0.0558036	0.873791	0.564511	0.00303824	1.41656	7.72567e-14	1.46483	2.82009e-11	-0.438286	2.42293e-05	-0.476152	3.7252e-06	-0.416018	4.71714e-05	-0.0378666	0.90433	0.0601352	0.901191	TRANSSPLICED	Asexual_biased; Sexual_biased; X1	dd_Smed_v6_1194_0_3	dd_Smes_v1_42596_1_1; dd_Smes_v1_100142_1_1	Smp_053940.1	RNA recognition motif. (a.k.a. RRM, RBD, or RNP domain)	HNRNPA1	heterogeneous nuclear ribonucleoprotein A1	UniRef50_A0A0V0J1R4, Heterogeneous nuclear ribonucleoproteins A2/B1 n=8 Tax=Platyhelminthes TaxID=6157 RepID=A0A0V0J1R4_SCHSO; UniRef50_G4VHQ4, Putative heterogeneous nuclear ribonucleoprotein n=20 Tax=Platyhelminthes TaxID=6157 RepID=G4VHQ4_SCHMA; UniRef50_U6IZP5, Heterogeneous nuclear ribonucleoprotein 87F n=4 Tax=Eucestoda TaxID=6200 RepID=U6IZP5_ECHGR	Mlig032518.g1, Mlig032518.g3	Mlig032518.g1 {Length: 1997} {TRANSSPLICED} {Pfam: RNA recognition motif. (a.k.a. RRM, RBD, or RNP domain) [PF00076.20, score=117.2]; RNA recognition motif [PF16367.3, score=45.5]; Nup53/35/40-type RNA recognition motif [PF14605.4, score=26.6]} {Human: ENSG00000135486, HNRNPA1, heterogeneous nuclear ribonucleoprotein A1, [Score=185, Expect=4e-57]; ENSG00000122566, HNRNPA2B1, heterogeneous nuclear…
Irradiation	Int S/G2/M		S/G2/M, no gonads	Neoblast	Neoblast, stringent	MligTCv3c-16346.0	MligPCv3c-23665	human	4.56411	4.26362	4.36395	6.22582	5.63783	5.57563	4.37731	3.20684	3.03816	2.581	1.69668	5.97805e-08	0.407036	0.270979	-0.451695	0.372561	1.42733	0.000364308	1.47952	0.000476349	-1.07014	3.36401e-20	-1.22405	9.19807e-26	-1.68684	1.16926e-45	-0.153921	0.510422	-0.462737	0.0122953		Neoblast; Asexual_biased	dd_Smed_v6_11006_0_1	dd_Smes_v1_39618_4_1	Smp_054610.1	Minichromosome loss protein, Mcl1, middle region	WDHD1	WD repeat and HMG-box DNA binding protein 1	UniRef50_A0A165AB98, WD repeat and HMG-box DNA-binding protein 1 n=9 Tax=Daphnia magna TaxID=35525 RepID=A0A165AB98_9CRUS	Mlig033329.g1, Mlig033329.g2, Mlig032353.g1	Mlig033329.g1 {Length: 5204} {Pfam: Minichromosome loss protein, Mcl1, middle region [PF12341.6, score=157.0]; WD domain, G-beta repeat [PF00400.30, score=49.2]; Anaphase-promoting complex subunit 4 WD40 domain [PF12894.5, score=22.6]} {Human: ENSG00000198554, WDHD1, WD repeat and HMG-box DNA binding protein 1, [RH, Score=125, Expect=1e-28]} {Dmel: FBgn0033890, Ctf4, , [RH, Score=91.3, Expect=2e-…
Irradiation	Int S/G2/M		S/G2/M, no gonads	Neoblast	Neoblast, stringent	MligTCv3c-16405.0	MligPCv3c-23732	human	2.64378	2.63793	2.52674	4.29797	3.89645	3.56906	3.41648	2.26466	2.36151	2.1089	1.88471	2.429e-06	0.547594	0.185817	-0.259517	0.706217	1.46587	0.00609763	2.00893	0.0041468	-1.05194	1.51429e-09	-0.948152	7.00936e-08	-1.20788	2.1261e-12	0.103766	0.820709	-0.259672	0.584062	TRANSSPLICED	Sexual_biased; X1	dd_Smed_v6_6803_0_1	dd_Smes_v1_44954_1_1	Smp_009530.1	Cytidine and deoxycytidylate deaminase zinc-binding region	DCTD	dCMP deaminase	UniRef50_Q16GS2, AAEL014287-PA n=11 Tax=cellular organisms TaxID=131567 RepID=Q16GS2_AEDAE	Mlig008437.g9	Mlig008437.g9 {Length: 4409} {TRANSSPLICED} {Pfam: Cytidine and deoxycytidylate deaminase zinc-binding region [PF00383.21, score=97.2]; MafB19-like deaminase [PF14437.4, score=55.0]} {Human: ENSG00000129187, DCTD, dCMP deaminase, [RH, Score=229, Expect=3e-77]} {Dmel: FBgn0036959, CG6951, , [RH, Score=195, Expect=1e-63]} {Celegans: WBGene00014034, ZK643.2, Caenorhabditis elegans Protein ZK643.2 (Z…
Irradiation	Int S/G2/M		S/G2/M, no gonads	Neoblast	Neoblast, stringent	MligTCv3c-16405.1	MligPCv3c-23732	human	2.74439	2.44089	2.94929	4.80786	3.76301	4.09302	2.47214	1.22355	1.25675	1.07716	2.28191	9.86146e-09	0.506071	0.223212	-0.899177	0.0321382	1.57115	0.00761404	1.88693	0.0204473	-1.16461	5.1018e-10	-1.1178	2.60486e-09	-1.30419	2.19506e-12	0.0467556	0.978619	-0.186264	0.827227	TRANSSPLICED	Sexual_biased; X1	dd_Smed_v6_6803_0_1	dd_Smes_v1_44954_1_1	Smp_009530.1	Cytidine and deoxycytidylate deaminase zinc-binding region	DCTD	dCMP deaminase	UniRef50_Q16GS2, AAEL014287-PA n=11 Tax=cellular organisms TaxID=131567 RepID=Q16GS2_AEDAE	Mlig008437.g17	Mlig008437.g17 {Length: 2351} {TRANSSPLICED} {Pfam: Cytidine and deoxycytidylate deaminase zinc-binding region [PF00383.21, score=97.2]; MafB19-like deaminase [PF14437.4, score=55.0]} {Human: ENSG00000129187, DCTD, dCMP deaminase, [RH, Score=229, Expect=3e-77]} {Dmel: FBgn0036959, CG6951, , [RH, Score=195, Expect=1e-63]} {Celegans: WBGene00014034, ZK643.2, Caenorhabditis elegans Protein ZK643.2 (…
Irradiation	Int S/G2/M		S/G2/M, no gonads	Neoblast	Neoblast, stringent	MligTCv3c-16428.1	MligPCv3c-23758	human	7.15971	7.26333	7.12763	8.38311	8.1779	7.80391	7.94126	7.46605	7.40939	7.34987	1.23073	2.42336e-07	0.331993	0.246327	-0.0961747	0.854421	0.892206	0.00234596	0.811823	0.00745019	-0.367901	0.000355776	-0.412811	4.89162e-05	-0.484432	1.25162e-06	-0.0449097	0.8737	-0.0716204	0.859919	TRANSSPLICED	Sexual_biased; X1	dd_Smed_v6_847_0_1	dd_Smes_v1_24975_1_1	Smp_149900.1	TCP-1/cpn60 chaperonin family	CCT7	chaperonin containing TCP1, subunit 7 (eta)	UniRef50_Q99832, T-complex protein 1 subunit eta n=563 Tax=Eukaryota TaxID=2759 RepID=TCPH_HUMAN	Mlig028919.g4, Mlig028919.g1, Mlig028919.g3, Mlig028919.g2	Mlig028919.g4 {Length: 2427} {TRANSSPLICED} {Pfam: TCP-1/cpn60 chaperonin family [PF00118.22, score=502.0]} {Human: ENSG00000135624, CCT7, chaperonin containing TCP1, subunit 7 (eta), [RH, Score=785, Expect=0.0]} {Dmel: FBgn0037632, Tcp-1eta, Tcp-1eta, [RH, Score=733, Expect=0.0]} {Celegans: WBGene00020391, cct-7, Caenorhabditis elegans Protein CCT-7, isoform a., [RH, Score=665, Expect=0.0]} {Sme…
Irradiation	Int S/G2/M		S/G2/M, no gonads	Neoblast	Neoblast, stringent	MligTCv3c-16458.0	MligPCv3c-23794	human	4.94653	5.2235	5.07468	7.80195	7.67868	7.22573	5.40148	3.41512	3.42728	3.04188	2.85701	1.75556e-31	0.305308	0.266711	0.00665349	1	2.44831	2.25984e-20	2.37382	7.77417e-15	-1.88068	8.41447e-41	-1.86053	5.04426e-40	-2.25537	1.13083e-56	0.0201431	0.985787	-0.394798	0.122229	TRANSSPLICED		dd_Smed_v6_590_0_1	dd_Smes_v1_98558_1_1	Smp_174910.1	Armadillo/beta-catenin-like repeat	KPNA2	karyopherin alpha 2 (RAG cohort 1, importin alpha 1)	UniRef50_A0A1I8GUZ9, Importin subunit alpha n=2 Tax=Macrostomum lignano TaxID=282301 RepID=A0A1I8GUZ9_9PLAT	Mlig007573.g1	Mlig007573.g1 {Length: 2480} {TRANSSPLICED} {Pfam: Armadillo/beta-catenin-like repeat [PF00514.21, score=190.4]; Importin beta binding domain [PF01749.18, score=70.5]; HEAT-like repeat [PF13513.4, score=65.8]; Atypical Arm repeat [PF16186.3, score=63.6]; HEAT repeats [PF13646.4, score=50.9]; HEAT repeat [PF02985.20, score=37.9]; V-ATPase subunit H [PF11698.6, score=18.7]} {Human: ENSG00000182481,…
Irradiation	Int S/G2/M		S/G2/M, no gonads	Neoblast	Neoblast, stringent	MligTCv3c-16458.2	MligPCv3c-23794	human	4.03013	3.73032	3.83875	6.45335	6.40719	5.97117	5.80133	3.80014	3.80174	3.42141	2.47432	7.23543e-26	0.229927	0.390526	0.0451772	0.814054	2.72187	1.57421e-22	2.53828	2.75209e-12	-1.89776	8.31375e-51	-1.88402	2.93064e-50	-2.2747	8.74532e-69	0.0137347	0.996105	-0.390648	0.0724884	TRANSSPLICED	Neoblast; X1	dd_Smed_v6_3708_0_1	dd_Smes_v1_98558_1_1	Smp_174910.1	Armadillo/beta-catenin-like repeat	KPNA2	karyopherin alpha 2 (RAG cohort 1, importin alpha 1)	UniRef50_A0A1I8GUZ9, Importin subunit alpha n=2 Tax=Macrostomum lignano TaxID=282301 RepID=A0A1I8GUZ9_9PLAT	Mlig007573.g3	Mlig007573.g3 {Length: 2482} {TRANSSPLICED} {Pfam: Armadillo/beta-catenin-like repeat [PF00514.21, score=190.6]; Importin beta binding domain [PF01749.18, score=70.5]; HEAT-like repeat [PF13513.4, score=65.8]; Atypical Arm repeat [PF16186.3, score=63.7]; HEAT repeats [PF13646.4, score=51.2]; HEAT repeat [PF02985.20, score=36.0]; V-ATPase subunit H [PF11698.6, score=18.8]} {Human: ENSG00000182481,…
Irradiation	Int S/G2/M		S/G2/M, no gonads	Neoblast	Neoblast, stringent	MligTCv3c-16607.0	MligPCv3c-23972	human	4.28531	4.7646	4.51767	5.82594	6.08588	5.93459	2.68918	1.87431	1.86798	1.84592	1.59867	3.23928e-06	-0.357263	0.384855	0.416723	0.383194	1.3643	0.00208412	1.69191	7.71452e-05	-0.721591	1.81211e-05	-0.725636	2.14192e-05	-0.744281	5.74992e-06	-0.00406279	1	-0.0186027	1	TRANSSPLICED				Smp_099560.1; Smp_099560.2	Nuclear fragile X mental retardation-interacting protein 1 (NUFIP1)	NUFIP1	nuclear fragile X mental retardation protein interacting protein 1	UniRef50_UPI000359EF15, PREDICTED: nuclear fragile X mental retardation-interacting protein 1-like n=1 Tax=Aplysia californica TaxID=6500 RepID=UPI000359EF15	Mlig009805.g1	Mlig009805.g1 {Length: 1738} {TRANSSPLICED} {Pfam: Nuclear fragile X mental retardation-interacting protein 1 (NUFIP1) [PF10453.7, score=31.2]} {Human: ENSG00000083635, NUFIP1, nuclear fragile X mental retardation protein interacting protein 1, [RH, Score=63.9, Expect=2e-10]} {Smans: Smp_099560.1, [Score=47.0, Expect=6e-06]; Smp_099560.2, [Score=47.0, Expect=7e-06]} {UniRef: UniRef50_UPI000359EF1…
Irradiation	Int S/G2/M		S/G2/M, no gonads	Neoblast	Neoblast, stringent	MligTCv3c-16607.1	MligPCv3c-23972	human	4.2665	4.14576	3.95841	5.85522	5.61028	5.35393	3.95802	3.36654	3.28536	3.2163	1.64793	7.80375e-11	0.260074	0.371914	-0.000208094	0.823943	1.62942	4.52176e-07	1.69617	6.79229e-07	-0.490965	0.000396392	-0.565834	4.49693e-05	-0.633688	2.0633e-06	-0.0748711	0.854787	-0.0678392	0.914994	TRANSSPLICED				Smp_099560.1; Smp_099560.2	Nuclear fragile X mental retardation-interacting protein 1 (NUFIP1)	NUFIP1	nuclear fragile X mental retardation protein interacting protein 1	UniRef50_UPI000359EF15, PREDICTED: nuclear fragile X mental retardation-interacting protein 1-like n=1 Tax=Aplysia californica TaxID=6500 RepID=UPI000359EF15	Mlig033978.g5, Mlig033978.g1	Mlig033978.g5 {Length: 1760} {TRANSSPLICED} {Pfam: Nuclear fragile X mental retardation-interacting protein 1 (NUFIP1) [PF10453.7, score=33.0]} {Human: ENSG00000083635, NUFIP1, nuclear fragile X mental retardation protein interacting protein 1, [RH, Score=65.1, Expect=1e-10]} {Smans: Smp_099560.1, [Score=47.8, Expect=4e-06]; Smp_099560.2, [Score=47.4, Expect=5e-06]} {UniRef: UniRef50_UPI000359EF1…
Irradiation	Int S/G2/M		S/G2/M, no gonads	Neoblast	Neoblast, stringent	MligTCv3c-16709.0	MligPCv3c-24101	flatworms	4.3522	5.16658	4.36392	6.24074	6.36954	5.78971	4.35122	3.37218	3.1922	3.26412	1.93382	3.45877e-11	0.204981	0.583926	0.221204	0.436014	1.18663	0.000613617	1.75176	5.86378e-05	-0.875503	1.02145e-12	-1.04484	2.4221e-17	-0.977937	6.84392e-16	-0.16934	0.483547	0.0669219	0.934341	TRANSSPLICED	X1; repression	dd_Smed_v6_2829_0_2	dd_Smes_v1_41129_1_5	Smp_033700.1	DNA photolyase			UniRef50_Q3C2L7, CPD photolyase-like n=15 Tax=Bilateria TaxID=33213 RepID=Q3C2L7_XENLA; UniRef50_UPI00038326DD, PREDICTED: deoxyribodipyrimidine photo-lyase-like n=1 Tax=Melopsittacus undulatus TaxID=13146 RepID=UPI00038326DD	Mlig007370.g5, Mlig007370.g7, Mlig027924.g2	Mlig007370.g5 {Length: 1802} {Pfam: DNA photolyase [PF00875.16, score=77.7]} {Dmel: FBgn0003082, phr, photorepair, [Score=535, Expect=0.0]} {Smed: dd_Smed_v6_2829_0_2, [Score=520, Expect=0.0]} {Smes: dd_Smes_v1_41129_1_5, [Score=516, Expect=0.0]} {Smans: Smp_033700.1, [Score=446, Expect=1e-153]} {UniRef: UniRef50_Q3C2L7, CPD photolyase-like n=15 Tax=Bilateria TaxID=33213 RepID=Q3C2L7_XENLA, [Scor…
Irradiation	Int S/G2/M		S/G2/M, no gonads	Neoblast	Neoblast, stringent	MligTCv3c-16784.1	MligPCv3c-24201	non-conserved	3.85033	3.48961	3.64247	5.60989	5.135	5.41636	3.20336	1.02188	0.757632	0.489466	1.84896	1.58168e-11	-0.0280472	0.925265	-0.305399	0.411355	1.82254	2.26096e-06	2.18066	9.76e-08	-2.11184	3.22696e-35	-2.38346	3.72245e-41	-2.65469	2.31081e-50	-0.271638	0.549838	-0.27097	0.70818						Helix-loop-helix DNA-binding domain				Mlig005103.g8, Mlig005103.g6	Mlig005103.g8 {Length: 1808} {Pfam: Helix-loop-helix DNA-binding domain [PF00010.24, score=35.7]} {RNA1509_33646} ### Mlig005103.g6 {Length: 1856} {Pfam: Helix-loop-helix DNA-binding domain [PF00010.24, score=35.7]} {RNA1509_33646}
Irradiation	Int S/G2/M		S/G2/M, no gonads	Neoblast	Neoblast, stringent	MligTCv3c-16811.1	MligPCv3c-24238	human	4.49291	4.87817	5.03722	6.36625	6.29001	6.34298	5.8628	4.25116	4.35375	4.10185	1.91868	2.97748e-12	-0.23078	0.50518	0.0899529	0.949674	1.47314	6.83212e-06	1.56277	2.46482e-05	-1.51053	2.14992e-47	-1.39575	5.62936e-41	-1.65354	4.62186e-57	0.114773	0.625473	-0.257769	0.213568	TRANSSPLICED	Neoblast; Sexual_biased; X1	dd_Smed_v6_7837_0_1	dd_Smes_v1_21521_1_1	Smp_047620.1	Cyclin, N-terminal domain	CCNB3	cyclin B3	UniRef50_UPI000870684C, UPI000870684C related cluster n=1 Tax=unknown TaxID= RepID=UPI000870684C	Mlig003725.g1, Mlig014860.g2	Mlig003725.g1 {Length: 4473} {TRANSSPLICED} {Pfam: Cyclin, N-terminal domain [PF00134.21, score=90.6]; Cyclin, C-terminal domain [PF02984.17, score=63.5]} {Human: ENSG00000147082, CCNB3, cyclin B3, [RH, Score=98.6, Expect=5e-21]} {Dmel: FBgn0015625, CycB3, Cyclin B3, [Score=87.0, Expect=8e-18]; FBgn0000405, CycB, Cyclin B, [Score=83.2, Expect=1e-16]} {Celegans: WBGene00000868, cyb-3, Caenorhabdit…
Irradiation	Int S/G2/M		S/G2/M, no gonads	Neoblast	Neoblast, stringent	MligTCv3c-16826.0	MligPCv3c-24253	human	4.32256	4.90273	4.34137	5.83547	6.22206	5.93705	4.56322	3.09981	3.10916	2.87032	1.56743	7.00011e-05	-0.348661	0.497983	0.520138	0.357778	1.33323	0.00934564	1.91401	5.97012e-05	-1.36065	1.25639e-22	-1.34301	4.97913e-22	-1.58958	3.02032e-30	0.0176345	0.987873	-0.246536	0.495661	TRANSSPLICED	X1	dd_Smed_v6_4341_0_1	dd_Smes_v1_79832_1_1	Smp_080530.1	Replication protein A C terminal	RPA2	replication protein A2, 32kDa	UniRef50_A0A0X3PZW3, Replication protein A subunit n=13 Tax=Platyhelminthes TaxID=6157 RepID=A0A0X3PZW3_SCHSO; UniRef50_UPI00054B9D47, PREDICTED: replication protein A 32 kDa subunit n=2 Tax=Larimichthys crocea TaxID=215358 RepID=UPI00054B9D47	Mlig022256.g1	Mlig022256.g1 {Length: 1198} {TRANSSPLICED} {Pfam: Replication protein A C terminal [PF08784.9, score=48.6]; OB-fold nucleic acid binding domain [PF01336.23, score=19.7]; RecQ-mediated genome instability protein 2 [PF16100.3, score=19.7]} {Human: ENSG00000117748, RPA2, replication protein A2, 32kDa, [RH, Score=132, Expect=2e-36]} {Dmel: FBgn0032906, RPA2, Replication protein A2, [RH, Score=70.1, …
Irradiation	Int S/G2/M		S/G2/M, no gonads	Neoblast	Neoblast, stringent	MligTCv3c-16826.1	MligPCv3c-24253	human	2.20613	2.24261	2.97819	3.6283	4.44143	3.85497	4.14693	2.71777	2.94112	2.41152	1.75148	8.65502e-05	-0.43175	0.346745	0.973339	0.0378349	2.51338	6.93446e-06	1.55364	0.0408603	-1.33532	1.2693e-23	-1.09283	9.87943e-17	-1.63474	2.14997e-34	0.242463	0.32402	-0.54184	0.00598219	TRANSSPLICED	X1	dd_Smed_v6_4341_0_1	dd_Smes_v1_79832_1_1	Smp_080530.1	Replication protein A C terminal	RPA2	replication protein A2, 32kDa	UniRef50_A0A0X3PZW3, Replication protein A subunit n=13 Tax=Platyhelminthes TaxID=6157 RepID=A0A0X3PZW3_SCHSO	Mlig022256.g2	Mlig022256.g2 {Length: 1197} {TRANSSPLICED} {Pfam: Replication protein A C terminal [PF08784.9, score=48.6]; OB-fold nucleic acid binding domain [PF01336.23, score=20.1]; RecQ-mediated genome instability protein 2 [PF16100.3, score=19.9]} {Human: ENSG00000117748, RPA2, replication protein A2, 32kDa, [RH, Score=131, Expect=3e-36]} {Dmel: FBgn0032906, RPA2, Replication protein A2, [RH, Score=70.9, …
Irradiation	Int S/G2/M		S/G2/M, no gonads	Neoblast	Neoblast, stringent	MligTCv3c-16848.0	MligPCv3c-24281	non-conserved	6.19742	7.18162	7.20064	7.9325	8.06097	8.23984	5.78664	5.33634	5.20023	5.11496	1.7122	4.18989e-17	-0.576886	0.00659273	0.279576	0.328138	0.872489	0.000469927	1.21006	6.70263e-07	-0.343189	0.00649808	-0.474853	0.000113614	-0.564366	2.76609e-06	-0.131664	0.580821	-0.089509	0.852703	TRANSSPLICED									Mlig001391.g11	Mlig001391.g11 {Length: 666} {TRANSSPLICED} {RNA1509_4525, RNA1509_6065, RNA1509_6684}
Irradiation	Int S/G2/M		S/G2/M, no gonads	Neoblast	Neoblast, stringent	MligTCv3c-16848.1	MligPCv3c-24281	non-conserved	5.27733	6.09747	6.16016	6.92219	6.95516	7.2291	4.10388	3.64295	3.57985	3.30389	1.64275	1.56093e-17	-0.566178	0.00287907	0.204013	0.517923	0.872364	0.000262768	1.22509	1.87822e-07	-0.350688	0.0121269	-0.408115	0.00300567	-0.68773	2.67323e-07	-0.0574285	0.881416	-0.279597	0.320567	TRANSSPLICED									Mlig001391.g8, Mlig001391.g12	Mlig001391.g8 {Length: 667} {TRANSSPLICED} {RNA1509_6684} ### Mlig001391.g12 {Length: 669} {TRANSSPLICED} {RNA1509_6684}
Irradiation	Int S/G2/M		S/G2/M, no gonads	Neoblast	Neoblast, stringent	MligTCv3c-16916.0	MligPCv3c-24359	human	4.70999	4.91843	4.75495	6.74412	6.17619	5.59805	5.93304	5.39038	4.87133	4.74236	2.07462	4.13322e-18	0.899818	0.000107844	-0.404629	0.131257	1.30929	1.85097e-05	1.0779	0.00336353	-0.436242	0.000207616	-0.952639	6.12666e-17	-1.08076	6.95459e-22	-0.516393	6.78547e-05	-0.12811	0.718704	TRANSSPLICED		dd_Smed_v6_7781_0_2	dd_Smes_v1_36700_1_3	Smp_062900.1	AhpC/TSA family	PRDX1	peroxiredoxin 1	UniRef50_Q90384, Peroxiredoxin n=46 Tax=Eukaryota TaxID=2759 RepID=TDX_CYNPY	Mlig000268.g3, Mlig001710.g4, Mlig031620.g1	Mlig000268.g3 {Length: 2049} {TRANSSPLICED} {Pfam: AhpC/TSA family [PF00578.19, score=125.4]; Redoxin [PF08534.8, score=57.7]; C-terminal domain of 1-Cys peroxiredoxin [PF10417.7, score=51.3]} {Human: ENSG00000117450, PRDX1, peroxiredoxin 1, [RH, Score=285, Expect=4e-97]; ENSG00000167815, PRDX2, peroxiredoxin 2, [RH, Score=271, Expect=6e-92]} {Dmel: FBgn0040309, Jafrac1, thioredoxin peroxidase 1,…
Irradiation	Int S/G2/M		S/G2/M, no gonads	Neoblast	Neoblast, stringent	MligTCv3c-16924.0	MligPCv3c-24367	human	4.58559	4.51885	4.22449	5.55629	5.59619	5.19296	4.65013	3.28882	3.26736	3.24515	0.998909	0.00544176	0.124198	0.838576	0.195132	0.71856	1.13493	0.0167657	1.29373	0.0145323	-1.25813	2.32848e-15	-1.2752	1.4966e-15	-1.30237	1.32474e-16	-0.0170812	1	-0.027142	0.989473	TRANSSPLICED		dd_Smed_v6_15655_0_1	dd_Smes_v1_19677_1_1	Smp_080840.1	HIT zinc finger	ZNHIT6	zinc finger, HIT-type containing 6	UniRef50_A0A0B0PA28, Box C/D snoRNA 1 n=1 Tax=Gossypium arboreum TaxID=29729 RepID=A0A0B0PA28_GOSAR; UniRef50_UPI000719EBB0, PREDICTED: box C/D snoRNA protein 1-like n=1 Tax=Priapulus caudatus TaxID=37621 RepID=UPI000719EBB0	Mlig027711.g3, Mlig027711.g1, Mlig009253.g1	Mlig027711.g3 {Length: 1353} {TRANSSPLICED} {Pfam: HIT zinc finger [PF04438.14, score=27.9]} {Human: ENSG00000117174, ZNHIT6, zinc finger, HIT-type containing 6, [Score=90.1, Expect=2e-19]} {Dmel: FBgn0030406, CG1463, , [RH, Score=67.8, Expect=2e-12]} {Smed: dd_Smed_v6_15655_0_1, [RH, Score=75.9, Expect=8e-16]} {Smes: dd_Smes_v1_19677_1_1, [RH, Score=76.3, Expect=7e-16]} {Smans: Smp_080840.1, [Sc…
Irradiation	Int S/G2/M		S/G2/M, no gonads	Neoblast	Neoblast, stringent	MligTCv3c-16964.1	MligPCv3c-24423	human	6.33567	6.66957	6.46761	7.50709	7.55043	7.34563	6.30198	5.85367	5.72996	5.71172	1.19831	1.85857e-09	-0.0623391	0.780371	0.205365	0.520239	0.931481	0.000203571	1.01955	4.21584e-05	-0.339888	0.00104038	-0.452804	8.14344e-06	-0.481512	1.47254e-06	-0.112916	0.561013	-0.0287063	0.97264	TRANSSPLICED	X1	dd_Smed_v6_174_0_1	dd_Smes_v1_54487_1_1	Smp_102040.3	WD domain, G-beta repeat	GNB2L1	guanine nucleotide binding protein (G protein), beta polypeptide 2-like 1	UniRef50_O42248, Guanine nucleotide-binding protein subunit beta-2-like 1 n=144 Tax=Eukaryota TaxID=2759 RepID=GBLP_DANRE; UniRef50_P63244, Receptor of activated protein C kinase 1 n=60 Tax=Bilateria TaxID=33213 RepID=RACK1_HUMAN; UniRef50_UPI0007043F8F, PREDICTED: LOW QUALITY PROTEIN: uncharacterized protein LOC102506616 n=1 Tax=Camelus ferus TaxID=419612 RepID=UPI0007043F8F	Mlig009917.g3, Mlig009917.g2	Mlig009917.g3 {Length: 1217} {TRANSSPLICED} {Pfam: WD domain, G-beta repeat [PF00400.30, score=140.9]; Anaphase-promoting complex subunit 4 WD40 domain [PF12894.5, score=39.9]; Nucleoporin Nup120/160 [PF11715.6, score=24.5]; WD40-like domain [PF17005.3, score=20.4]} {Human: ENSG00000204628, GNB2L1, guanine nucleotide binding protein (G protein), beta polypeptide 2-like 1, [Score=442, Expect=1e-15…
Irradiation	Int S/G2/M		S/G2/M, no gonads	Neoblast	Neoblast, stringent	MligTCv3c-16964.3	MligPCv3c-24423	human	5.97279	6.26541	6.01289	7.11018	7.16211	6.9363	5.76582	5.31131	5.22883	5.18474	1.17674	3.55338e-09	-0.0390565	0.830768	0.216174	0.486978	0.961598	0.000138854	1.07429	2.72362e-05	-0.345061	0.000569619	-0.419233	2.26209e-05	-0.472193	1.10265e-06	-0.0741717	0.749355	-0.0529572	0.909186	TRANSSPLICED	X1	dd_Smed_v6_174_0_1	dd_Smes_v1_54487_1_1	Smp_102040.3	WD domain, G-beta repeat	GNB2L1	guanine nucleotide binding protein (G protein), beta polypeptide 2-like 1	UniRef50_O42248, Guanine nucleotide-binding protein subunit beta-2-like 1 n=144 Tax=Eukaryota TaxID=2759 RepID=GBLP_DANRE; UniRef50_P63244, Receptor of activated protein C kinase 1 n=60 Tax=Bilateria TaxID=33213 RepID=RACK1_HUMAN; UniRef50_UPI0007043F8F, PREDICTED: LOW QUALITY PROTEIN: uncharacterized protein LOC102506616 n=1 Tax=Camelus ferus TaxID=419612 RepID=UPI0007043F8F	Mlig009917.g1	Mlig009917.g1 {Length: 1222} {TRANSSPLICED} {Pfam: WD domain, G-beta repeat [PF00400.30, score=140.9]; Anaphase-promoting complex subunit 4 WD40 domain [PF12894.5, score=39.9]; Nucleoporin Nup120/160 [PF11715.6, score=24.5]; WD40-like domain [PF17005.3, score=20.4]} {Human: ENSG00000204628, GNB2L1, guanine nucleotide binding protein (G protein), beta polypeptide 2-like 1, [Score=442, Expect=1e-15…
Irradiation	Int S/G2/M		S/G2/M, no gonads	Neoblast	Neoblast, stringent	MligTCv3c-17000.1	MligPCv3c-24475	human	3.97553	4.12507	3.87126	5.37445	5.06077	4.98632	3.23351	2.77465	2.76717	2.68723	1.47321	9.27115e-07	0.147043	0.706348	-0.0969814	0.677598	1.08436	0.0167533	1.46672	0.000269752	-0.349284	0.0199532	-0.353475	0.020214	-0.442183	0.00256093	-0.00419634	1	-0.0886904	0.90368	TRANSSPLICED		dd_Smed_v6_6206_0_1	dd_Smes_v1_31113_1_2; dd_Smes_v1_88074_1_1	Smp_104860.1	RNase P subunit p30	RNF34; RPP30	ring finger protein 34; ribonuclease P/MRP 30kDa subunit	UniRef50_G4M178, Ribonuclease p-related n=8 Tax=Schistosomatidae TaxID=31245 RepID=G4M178_SCHMA; UniRef50_K1Q4G1, E3 ubiquitin-protein ligase RNF34 n=2 Tax=Crassostrea gigas TaxID=29159 RepID=K1Q4G1_CRAGI	Mlig013535.g3, Mlig002782.g6, Mlig002763.g3, Mlig013535.g4	Mlig013535.g3 {Length: 1138} {TRANSSPLICED} {Pfam: RNase P subunit p30 [PF01876.14, score=98.8]; Zinc finger, C3HC4 type (RING finger) [PF13920.4, score=37.5]} {Human: ENSG00000170633, RNF34, ring finger protein 34, [Score=105, Expect=1e-23]; ENSG00000092871, RFFL, ring finger and FYVE-like domain containing 1, [Score=103, Expect=2e-23]} {Dmel: FBgn0033783, CG17019, , [RH, Score=99.0, Expect=5e-2…
Irradiation	Int S/G2/M		S/G2/M, no gonads	Neoblast	Neoblast, stringent	MligTCv3c-17001.1	MligPCv3c-24476	human	3.93194	4.39887	3.77991	5.32793	5.34958	5.79867	4.11082	3.42567	3.33378	3.32815	1.48041	6.48462e-06	-0.701883	0.0190527	0.172764	0.773951	1.01813	0.0169433	2.40906	1.07543e-08	-0.581038	6.477e-06	-0.66697	2.14852e-07	-0.675746	7.53042e-08	-0.0859342	0.800865	-0.00876221	1	TRANSSPLICED	X1	dd_Smed_v6_3130_0_1	dd_Smes_v1_1416_1_1	Smp_093310.1	E2F transcription factor CC-MB domain	E2F4	E2F transcription factor 4, p107/p130-binding	UniRef50_C4QM45, E2F/DP family, putative n=9 Tax=Platyhelminthes TaxID=6157 RepID=C4QM45_SCHMA	Mlig026444.g2, Mlig000833.g3	Mlig026444.g2 {Length: 2163} {TRANSSPLICED} {Pfam: E2F transcription factor CC-MB domain [PF16421.3, score=82.2]; E2F/DP family winged-helix DNA-binding domain [PF02319.18, score=82.1]} {Human: ENSG00000205250, E2F4, E2F transcription factor 4, p107/p130-binding, [RH, Score=205, Expect=1e-61]} {Dmel: FBgn0011766, E2f1, E2F transcription factor 1, [RH, Score=106, Expect=2e-24]; FBgn0024371, E2f2, …
Irradiation	Int S/G2/M		S/G2/M, no gonads	Neoblast	Neoblast, stringent	MligTCv3c-17072.0	MligPCv3c-24573	human	2.40428	2.79356	2.84249	4.3121	3.87343	3.79633	2.69566	1.94885	1.73659	1.84804	2.18095	3.94946e-09	0.291493	0.348986	-0.253605	0.548821	1.30803	0.0178805	1.67673	0.0047679	-0.66339	6.57305e-05	-0.869178	1.79586e-07	-0.756167	2.50234e-06	-0.205783	0.551003	0.113046	0.903819	TRANSSPLICED	X1	dd_Smed_v6_7703_0_1	dd_Smes_v1_36097_1_2	Smp_083450.1	DnaJ domain	DNAJC9	DnaJ (Hsp40) homolog, subfamily C, member 9	UniRef50_Q8WXX5, DnaJ homolog subfamily C member 9 n=78 Tax=Amniota TaxID=32524 RepID=DNJC9_HUMAN; UniRef50_UPI000947C0B5, UPI000947C0B5 related cluster n=1 Tax=unknown TaxID= RepID=UPI000947C0B5	Mlig012115.g2	Mlig012115.g2 {Length: 2404} {TRANSSPLICED} {Pfam: DnaJ domain [PF00226.29, score=71.7]} {Human: ENSG00000213551, DNAJC9, DnaJ (Hsp40) homolog, subfamily C, member 9, [RH, Score=174, Expect=2e-52]} {Dmel: FBgn0037878, CG6693, , [RH, Score=130, Expect=1e-35]} {Celegans: WBGene00001041, dnj-23, Caenorhabditis elegans Protein DNJ-23 (dnj-23) mRNA, complete cds., [RH, Score=123, Expect=1e-33]} {Smed:…
Irradiation	Int S/G2/M		S/G2/M, no gonads	Neoblast	Neoblast, stringent	MligTCv3c-17072.1	MligPCv3c-24573	human	2.40287	2.94262	2.84249	4.36349	4.04715	3.85174	2.8571	2.09358	1.98464	1.99076	2.23492	4.68133e-10	0.272866	0.328552	-0.126489	0.73077	1.32663	0.00952543	1.74698	0.00332892	-0.667263	2.6604e-05	-0.772344	1.41037e-06	-0.767487	7.70916e-07	-0.105087	0.821026	0.00489483	1	TRANSSPLICED	X1	dd_Smed_v6_7703_0_1	dd_Smes_v1_36097_1_2	Smp_083450.1	DnaJ domain	DNAJC9	DnaJ (Hsp40) homolog, subfamily C, member 9	UniRef50_A0A0P6B3B1, DnaJ subfamily C member (Fragment) n=2 Tax=Daphnia magna TaxID=35525 RepID=A0A0P6B3B1_9CRUS; UniRef50_Q8WXX5, DnaJ homolog subfamily C member 9 n=78 Tax=Amniota TaxID=32524 RepID=DNJC9_HUMAN; UniRef50_UPI000947C0B5, UPI000947C0B5 related cluster n=1 Tax=unknown TaxID= RepID=UPI000947C0B5	Mlig012115.g3	Mlig012115.g3 {Length: 1871} {TRANSSPLICED} {Pfam: DnaJ domain [PF00226.29, score=71.3]} {Human: ENSG00000213551, DNAJC9, DnaJ (Hsp40) homolog, subfamily C, member 9, [RH, Score=170, Expect=5e-51]} {Dmel: FBgn0037878, CG6693, , [RH, Score=130, Expect=2e-35]} {Celegans: WBGene00001041, dnj-23, Caenorhabditis elegans Protein DNJ-23 (dnj-23) mRNA, complete cds., [RH, Score=121, Expect=8e-33]} {Smed:…
Irradiation	Int S/G2/M		S/G2/M, no gonads	Neoblast	Neoblast, stringent	MligTCv3c-17072.2	MligPCv3c-24573	human	2.74815	3.28985	3.00755	4.69602	4.4058	4.18188	3.05242	2.34565	2.08406	2.02073	2.14983	1.60205e-10	0.274419	0.363752	-0.110054	0.817739	1.2907	0.00677586	1.80882	0.00058642	-0.61461	6.45792e-05	-0.873382	1.62762e-08	-0.931078	5.07954e-10	-0.258763	0.352987	-0.0576507	0.953046	TRANSSPLICED	X1	dd_Smed_v6_7703_0_1	dd_Smes_v1_36097_1_2	Smp_083450.1	DnaJ domain	DNAJC9	DnaJ (Hsp40) homolog, subfamily C, member 9	UniRef50_Q8WXX5, DnaJ homolog subfamily C member 9 n=78 Tax=Amniota TaxID=32524 RepID=DNJC9_HUMAN; UniRef50_UPI000947C0B5, UPI000947C0B5 related cluster n=1 Tax=unknown TaxID= RepID=UPI000947C0B5	Mlig012115.g1	Mlig012115.g1 {Length: 1880} {TRANSSPLICED} {Pfam: DnaJ domain [PF00226.29, score=71.7]} {Human: ENSG00000213551, DNAJC9, DnaJ (Hsp40) homolog, subfamily C, member 9, [RH, Score=174, Expect=2e-52]} {Dmel: FBgn0037878, CG6693, , [RH, Score=130, Expect=1e-35]} {Celegans: WBGene00001041, dnj-23, Caenorhabditis elegans Protein DNJ-23 (dnj-23) mRNA, complete cds., [RH, Score=123, Expect=1e-33]} {Smed:…
Irradiation	Int S/G2/M		S/G2/M, no gonads	Neoblast	Neoblast, stringent	MligTCv3c-17148.0	MligPCv3c-24661	non-conserved	2.49337	2.24317	2.74018	3.73549	4.28467	3.87991	2.47004	1.12108	1.1783	0.837685	1.50026	0.000814457	-0.346434	0.496562	0.716329	0.115318	2.36764	1.51307e-05	1.93824	0.00388816	-1.28903	8.54047e-12	-1.20153	1.00931e-10	-1.55342	9.10024e-17	0.087427	0.931826	-0.351712	0.533427	TRANSSPLICED									Mlig020599.g1	Mlig020599.g1 {Length: 2079} {TRANSSPLICED} {RNA1509_12825, RNA1509_60056}
Irradiation	Int S/G2/M		S/G2/M, no gonads	Neoblast	Neoblast, stringent	MligTCv3c-17148.1	MligPCv3c-24661	non-conserved	4.00496	3.67773	3.69716	5.77526	5.90988	5.5906	3.69893	2.48738	2.42086	2.3624	1.88367	7.01876e-15	-0.0282392	0.899118	0.294874	0.310145	2.3657	2.17753e-17	2.33373	6.70156e-10	-1.11373	3.06838e-15	-1.17691	1.4558e-16	-1.23425	8.25475e-19	-0.063195	0.915389	-0.0572886	0.949393	TRANSSPLICED									Mlig020599.g3	Mlig020599.g3 {Length: 2066} {TRANSSPLICED} {RNA1509_12825, RNA1509_19362}
Irradiation	Int S/G2/M		S/G2/M, no gonads	Neoblast	Neoblast, stringent	MligTCv3c-17252.0	MligPCv3c-24778	human	3.54411	3.82887	3.51085	4.79522	4.60123	4.59296	4.16553	3.49566	3.40674	3.16561	1.33298	1.37923e-05	-0.0413726	1	-0.0104118	1	0.861574	0.0386782	1.56604	0.00530016	-0.568978	1.57666e-06	-0.640761	4.92898e-08	-0.891803	1.78852e-14	-0.071785	0.815919	-0.251018	0.330508	TRANSSPLICED	Asexual_biased; Sexual_biased; X1	dd_Smed_v6_15532_0_1	dd_Smes_v1_35125_1_2	Smp_194820.1	SNF2 family N-terminal domain	RAD54L	RAD54-like (S. cerevisiae)	UniRef50_G4VQJ6, DNA repair and recombination protein rad54-related n=9 Tax=Bilateria TaxID=33213 RepID=G4VQJ6_SCHMA	Mlig028462.g4, Mlig008284.g4, Mlig028462.g3	Mlig028462.g4 {Length: 2907} {TRANSSPLICED} {Pfam: SNF2 family N-terminal domain [PF00176.21, score=187.8]; Helicase conserved C-terminal domain [PF00271.29, score=53.2]; Rad54 N terminal [PF08658.8, score=32.2]; Type III restriction enzyme, res subunit [PF04851.13, score=29.8]; Class II histone deacetylase complex subunits 2 and 3 [PF11496.6, score=24.5]} {Human: ENSG00000085999, RAD54L, RAD54-l…
Irradiation	Int S/G2/M		S/G2/M, no gonads	Neoblast	Neoblast, stringent	MligTCv3c-17343.0	MligPCv3c-24885	human	5.16721	5.67599	5.43401	6.5936	6.79078	6.46495	2.63703	2.18684	1.98209	1.64661	1.4433	1.52348e-05	-0.120533	0.843691	0.339049	0.442559	1.1243	0.00804936	1.22161	0.00319745	-0.350415	0.0436352	-0.550637	0.00116436	-0.891199	9.05825e-08	-0.200213	0.548029	-0.340488	0.370907	TRANSSPLICED		dd_Smed_v6_2720_0_1	dd_Smes_v1_5340_1_1	Smp_132030.1	DNA directed RNA polymerase, 7 kDa subunit	POLR2K	polymerase (RNA) II (DNA directed) polypeptide K, 7.0kDa	UniRef50_P53803, DNA-directed RNA polymerases I, II, and III subunit RPABC4 n=28 Tax=Amniota TaxID=32524 RepID=RPAB4_HUMAN; UniRef50_Q63871, DNA-directed RNA polymerases I, II, and III subunit RPABC4 n=11 Tax=Eumetazoa TaxID=6072 RepID=RPAB4_MOUSE	Mlig004759.g1	Mlig004759.g1 {Length: 468} {TRANSSPLICED} {Pfam: DNA directed RNA polymerase, 7 kDa subunit [PF03604.11, score=60.4]} {Human: ENSG00000147669, POLR2K, polymerase (RNA) II (DNA directed) polypeptide K, 7.0kDa, [RH, Score=81.3, Expect=3e-22]} {Dmel: FBgn0262954, Rpb12, Rpb12, [RH, Score=71.6, Expect=1e-18]} {Celegans: WBGene00009078, rpb-12, Caenorhabditis elegans Protein RPB-12 (rpb-12) mRNA, com…
Irradiation	Int S/G2/M		S/G2/M, no gonads	Neoblast	Neoblast, stringent	MligTCv3c-17350.0	MligPCv3c-24894	human	3.47468	3.57293	3.55592	4.50931	4.55029	4.46653	2.1773	1.38051	1.55687	1.34482	1.13402	0.0012353	-0.183134	0.77391	0.201063	0.838798	1.09004	0.0437684	1.33758	0.00606729	-0.716325	0.000146549	-0.525657	0.00568329	-0.753127	4.12254e-05	0.190615	0.662598	-0.227391	0.716869	TRANSSPLICED						NEDD1	neural precursor cell expressed, developmentally down-regulated 1	UniRef50_UPI00077A2074, UPI00077A2074 related cluster n=1 Tax=unknown TaxID= RepID=UPI00077A2074	Mlig000373.g1	Mlig000373.g1 {Length: 1981} {TRANSSPLICED} {Human: ENSG00000139350, NEDD1, neural precursor cell expressed, developmentally down-regulated 1, [Score=58.5, Expect=2e-08]} {UniRef: UniRef50_UPI00077A2074, UPI00077A2074 related cluster n=1 Tax=unknown TaxID= RepID=UPI00077A2074, [Score=65.1, Expect=1e-08]} {RNA1509_17605}
Irradiation	Int S/G2/M		S/G2/M, no gonads	Neoblast	Neoblast, stringent	MligTCv3c-17396.0	MligPCv3c-24956	human	4.51116	4.54729	4.56241	5.90222	6.29154	5.87431	4.75135	4.21599	4.16626	4.16754	1.43811	3.63115e-08	-0.20957	0.522814	0.520896	0.0739863	1.79623	2.60974e-09	1.70352	0.000111737	-0.430151	0.000760649	-0.466454	0.000230265	-0.475687	0.0001244	-0.0363044	0.933739	-0.0092268	1	TRANSSPLICED	X1	dd_Smed_v6_2005_0_1	dd_Smes_v1_43298_1_1	Smp_084380.1	Pre-mRNA 3'-end-processing endonuclease polyadenylation factor C-term	CPSF3	cleavage and polyadenylation specific factor 3, 73kDa	UniRef50_B7P2D2, Cleavage and polyadenylation specificity factor, putative n=195 Tax=Bilateria TaxID=33213 RepID=B7P2D2_IXOSC; UniRef50_UPI000718BEB1, PREDICTED: uncharacterized protein LOC106787347 n=1 Tax=Polistes canadensis TaxID=91411 RepID=UPI000718BEB1	Mlig013905.g1, Mlig031403.g1, Mlig027275.g1, Mlig005746.g1	Mlig013905.g1 {Length: 2391} {TRANSSPLICED} {Pfam: Pre-mRNA 3'-end-processing endonuclease polyadenylation factor C-term [PF11718.6, score=142.1]; Beta-Casp domain [PF10996.6, score=116.3]; Metallo-beta-lactamase superfamily domain [PF16661.3, score=77.0]; Metallo-beta-lactamase superfamily [PF00753.25, score=72.7]; Zn-dependent metallo-hydrolase RNA specificity domain [PF07521.10, score=68.7]; B…
Irradiation	Int S/G2/M		S/G2/M, no gonads	Neoblast	Neoblast, stringent	MligTCv3c-17398.0	MligPCv3c-24958	human	3.62315	3.79484	3.43078	5.58198	6.65862	6.24513	3.15568	0.98553	0.779202	0.136597	2.06729	2.29107e-08	-0.910317	0.00940145	1.21129	0.000758846	2.95352	2.80927e-14	3.34302	2.99383e-12	-2.12096	4.23482e-35	-2.31785	1.24643e-39	-2.99015	2.69653e-58	-0.196924	0.710901	-0.671887	0.0993933	TRANSSPLICED	X1	dd_Smed_v6_2921_0_1	dd_Smes_v1_99895_1_1	Smp_079240.1	dUTPase	DUT	deoxyuridine triphosphatase	UniRef50_Q54BW5, Deoxyuridine 5'-triphosphate nucleotidohydrolase n=83 Tax=Eukaryota TaxID=2759 RepID=DUT_DICDI	Mlig022808.g1	Mlig022808.g1 {Length: 1141} {TRANSSPLICED} {Pfam: dUTPase [PF00692.17, score=135.1]} {Human: ENSG00000128951, DUT, deoxyuridine triphosphatase, [RH, Score=179, Expect=8e-58]} {Dmel: FBgn0250837, dUTPase, Deoxyuridine triphosphatase, [RH, Score=170, Expect=3e-54]} {Celegans: WBGene00010609, dut-1, Caenorhabditis elegans Protein DUT-1 (dut-1) mRNA, complete cds., [RH, Score=157, Expect=3e-46]} {Sm…
Irradiation	Int S/G2/M		S/G2/M, no gonads	Neoblast	Neoblast, stringent	MligTCv3c-17398.1	MligPCv3c-24958	human	5.01307	4.70522	4.51153	6.80655	7.46804	7.25171	4.27354	2.4345	2.15658	1.94595	1.81508	3.57613e-09	-0.705523	0.0290464	0.797211	0.0182667	2.79886	1.19696e-16	3.02659	3.0741e-16	-1.76204	4.88799e-30	-2.01979	6.70444e-38	-2.23352	5.60486e-46	-0.257755	0.385196	-0.213648	0.703302	TRANSSPLICED	X1	dd_Smed_v6_2921_0_1	dd_Smes_v1_99895_1_1	Smp_079240.1	dUTPase	DUT	deoxyuridine triphosphatase	UniRef50_Q54BW5, Deoxyuridine 5'-triphosphate nucleotidohydrolase n=83 Tax=Eukaryota TaxID=2759 RepID=DUT_DICDI	Mlig007556.g2, Mlig007556.g1	Mlig007556.g2 {Length: 3495} {TRANSSPLICED} {Pfam: dUTPase [PF00692.17, score=135.2]} {Human: ENSG00000128951, DUT, deoxyuridine triphosphatase, [RH, Score=176, Expect=1e-56]} {Dmel: FBgn0250837, dUTPase, Deoxyuridine triphosphatase, [RH, Score=172, Expect=4e-55]} {Celegans: WBGene00010609, dut-1, Caenorhabditis elegans Protein DUT-1 (dut-1) mRNA, complete cds., [RH, Score=159, Expect=5e-47]} {Sm…
Irradiation	Int S/G2/M		S/G2/M, no gonads	Neoblast	Neoblast, stringent	MligTCv3c-17447.0	MligPCv3c-25010	human	6.65128	7.28304	7.08973	8.33971	8.434	8.23582	7.68012	7.03075	6.97005	6.93996	1.68138	5.36749e-13	-0.151707	0.626289	0.241335	0.475408	1.15443	2.5413e-05	1.30273	2.27126e-06	-0.540582	6.44013e-08	-0.591435	2.49974e-09	-0.632587	1.21715e-10	-0.0508534	0.850062	-0.0411508	0.942689	TRANSSPLICED	X1	dd_Smed_v6_1755_0_1	dd_Smes_v1_66661_1_1	Smp_029240.2	Methyltransferase domain	PRMT1	protein arginine methyltransferase 1	UniRef50_Q63009, Protein arginine N-methyltransferase 1 n=406 Tax=Eukaryota TaxID=2759 RepID=ANM1_RAT; UniRef50_Q99873, Protein arginine N-methyltransferase 1 n=98 Tax=Euteleostomi TaxID=117571 RepID=ANM1_HUMAN	Mlig028945.g1, Mlig011801.g1, Mlig028945.g2	Mlig028945.g1 {Length: 1660} {TRANSSPLICED} {Pfam: Methyltransferase domain [PF13649.4, score=44.3]; Ribosomal protein L11 methyltransferase (PrmA) [PF06325.11, score=44.0]; Methyltransferase domain [PF08241.10, score=32.9]; Methyltransferase domain [PF13847.4, score=30.6]; Methyltransferase domain [PF12847.5, score=29.6]; Methyltransferase domain [PF13489.4, score=23.9]; Methyltransferase small …
Irradiation	Int S/G2/M		S/G2/M, no gonads	Neoblast	Neoblast, stringent	MligTCv3c-17524.0	MligPCv3c-25111	human	4.87209	5.20938	4.59685	6.06066	6.40525	6.00591	5.04386	4.61552	4.64585	4.57596	1.22507	0.000377581	-0.183684	0.62878	0.488875	0.250525	1.23587	0.00353067	1.68323	0.000147438	-0.326363	0.00595851	-0.27876	0.0173517	-0.361033	0.0015845	0.0476007	0.899244	-0.0822693	0.863844	TRANSSPLICED	X1	dd_Smed_v6_9398_0_1	dd_Smes_v1_55833_1_1	Smp_152740.1	Anaphase-promoting complex subunit 4 WD40 domain	CIRH1A	cirrhosis, autosomal recessive 1A (cirhin)	UniRef50_UPI00069643E7, PREDICTED: cirhin-like n=1 Tax=Lingula unguis TaxID=7574 RepID=UPI00069643E7	Mlig002964.g1, Mlig002964.g2	Mlig002964.g1 {Length: 2901} {TRANSSPLICED} {Pfam: Anaphase-promoting complex subunit 4 WD40 domain [PF12894.5, score=28.3]} {Human: ENSG00000141076, CIRH1A, cirrhosis, autosomal recessive 1A (cirhin), [RH, Score=166, Expect=4e-42]} {Dmel: FBgn0263605, l(3)72Dn, lethal (3) 72Dn, [RH, Score=112, Expect=2e-25]} {Celegans: WBGene00010582, K05C4.5, Caenorhabditis elegans Protein K05C4.5 (K05C4.5) mRN…
Irradiation	Int S/G2/M		S/G2/M, no gonads	Neoblast	Neoblast, stringent	MligTCv3c-17591.0	MligPCv3c-25183	human	3.20002	3.07557	3.39572	5.09441	4.76266	4.85867	4.73148	3.77476	3.6936	3.46943	2.04243	1.39229e-09	0.00223385	1	-0.192474	0.787822	1.85265	4.29961e-05	2.01123	0.00044298	-0.854991	4.25974e-10	-0.925794	1.13264e-11	-1.15475	1.41876e-17	-0.0708064	0.855735	-0.22893	0.498425	TRANSSPLICED				Smp_143460.1	Guanylate-kinase-associated protein (GKAP) protein; Spt5 C-terminal nonapeptide repeat binding Spt4	RRBP1	ribosome binding protein 1 homolog 180kDa (dog)	UniRef50_A0A0F8C478, Repetitive proline-rich cell wall protein 2 n=1 Tax=Larimichthys crocea TaxID=215358 RepID=A0A0F8C478_LARCR; UniRef50_A0A1C3KUB9, Ribonuclease, putative n=5 Tax=Plasmodium TaxID=5820 RepID=A0A1C3KUB9_PLAFA; UniRef50_Q5DB54, SJCHGC02358 protein n=1 Tax=Schistosoma japonicum TaxID=6182 RepID=Q5DB54_SCHJA; UniRef50_UPI000677C95E, hypothetical protein n=1 Tax=Saccharopolyspora sp…	Mlig013121.g4, Mlig022919.g1, Mlig013121.g1	Mlig013121.g4 {Length: 3320} {TRANSSPLICED} {Pfam: Guanylate-kinase-associated protein (GKAP) protein [PF03359.11, score=47.4]; Spt5 C-terminal nonapeptide repeat binding Spt4 [PF12815.5, score=32.4]} {Human: ENSG00000125844, RRBP1, ribosome binding protein 1 homolog 180kDa (dog), [Score=87.0, Expect=5e-17]} {Dmel: FBgn0034200, CG11395, , [Score=85.1, Expect=4e-17]} {Celegans: WBGene00020968, W03…
Irradiation	Int S/G2/M		S/G2/M, no gonads	Neoblast	Neoblast, stringent	MligTCv3c-17646.0	MligPCv3c-25266	human	4.86722	5.32408	4.92004	6.52	6.93925	6.61797	5.31829	4.29892	4.15723	4.11503	1.68584	1.13908e-06	-0.352254	0.39695	0.558482	0.192991	1.63071	7.11917e-05	1.93687	3.98451e-06	-0.91116	1.8905e-15	-1.04724	7.30985e-20	-1.09642	5.04657e-22	-0.136078	0.569435	-0.0491736	0.944844			dd_Smed_v6_9103_0_1	dd_Smes_v1_89156_1_1	Smp_026440.1; Smp_098740.1	Dpy-30 motif	DPY30	dpy-30 homolog (C. elegans)	UniRef50_B9ELC1, Dpy-30 homolog n=3 Tax=Eukaryota TaxID=2759 RepID=B9ELC1_SALSA; UniRef50_UPI0006B75EF5, PREDICTED: protein dpy-30 homolog isoform X1 n=1 Tax=Salmo salar TaxID=8030 RepID=UPI0006B75EF5; UniRef50_UPI0008148BDE, UPI0008148BDE related cluster n=2 Tax=unknown TaxID= RepID=UPI0008148BDE	Mlig033384.g2, Mlig033384.g1	Mlig033384.g2 {Length: 1119} {Pfam: Dpy-30 motif [PF05186.11, score=70.9]} {Human: ENSG00000162961, DPY30, dpy-30 homolog (C. elegans), [RH, Score=84.0, Expect=2e-21]} {Dmel: FBgn0035491, Dpy-30L2, Dpy-30-like 2, [RH, Score=65.1, Expect=2e-14]; FBgn0032293, Dpy-30L1, Dpy-30-like 1, [RH, Score=63.9, Expect=1e-13]} {Celegans: WBGene00001088, dpy-30, Caenorhabditis elegans Protein DPY-30 (dpy-30) mR…
Irradiation	Int S/G2/M		S/G2/M, no gonads	Neoblast	Neoblast, stringent	MligTCv3c-17646.1	MligPCv3c-25267	human	4.67564	5.02755	4.54493	6.39631	6.60237	6.14166	3.68379	2.58525	2.45537	2.55929	1.75436	1.7744e-09	0.00584407	1	0.359976	0.389634	1.61452	2.36908e-06	1.82943	2.91469e-07	-0.991813	1.20478e-11	-1.12337	3.22726e-14	-1.01749	1.67199e-12	-0.131562	0.735151	0.105905	0.896559			dd_Smed_v6_9103_0_1	dd_Smes_v1_89156_1_1	Smp_026440.1	Dpy-30 motif	DPY30	dpy-30 homolog (C. elegans)	UniRef50_B9ELC1, Dpy-30 homolog n=3 Tax=Eukaryota TaxID=2759 RepID=B9ELC1_SALSA; UniRef50_UPI0006B75EF5, PREDICTED: protein dpy-30 homolog isoform X1 n=1 Tax=Salmo salar TaxID=8030 RepID=UPI0006B75EF5; UniRef50_UPI000719C761, PREDICTED: dosage compensation protein dpy-30-like n=1 Tax=Priapulus caudatus TaxID=37621 RepID=UPI000719C761	Mlig033040.g1	Mlig033040.g1 {Length: 1036} {Pfam: Dpy-30 motif [PF05186.11, score=56.0]} {Human: ENSG00000162961, DPY30, dpy-30 homolog (C. elegans), [Score=60.5, Expect=1e-12]} {Dmel: FBgn0035491, Dpy-30L2, Dpy-30-like 2, [Score=49.3, Expect=1e-08]; FBgn0032293, Dpy-30L1, Dpy-30-like 1, [Score=47.0, Expect=2e-07]} {Celegans: WBGene00001088, dpy-30, Caenorhabditis elegans Protein DPY-30 (dpy-30) mRNA, complete…
Irradiation	Int S/G2/M		S/G2/M, no gonads	Neoblast	Neoblast, stringent	MligTCv3c-17650.1	MligPCv3c-25271	human	6.20743	6.21771	6.27797	7.6269	7.36049	7.34334	6.44949	6.04445	5.81937	5.95443	1.3844	5.99885e-18	0.00531505	1	-0.108965	0.650113	1.13221	5.40816e-09	1.19849	6.50636e-09	-0.294387	0.00227044	-0.513542	4.19789e-08	-0.387685	3.42246e-05	-0.219154	0.0943603	0.125858	0.631306	TRANSSPLICED	X1	dd_Smed_v6_955_0_1	dd_Smes_v1_22933_1_2		Death-associated protein	DAP	death-associated protein	UniRef50_A0SIE2, Death-associated protein 1 n=1 Tax=Girardia tigrina TaxID=6162 RepID=A0SIE2_GIRTI	Mlig015287.g3	Mlig015287.g3 {Length: 1147} {TRANSSPLICED} {Pfam: Death-associated protein [PF15228.4, score=57.2]} {Human: ENSG00000112977, DAP, death-associated protein, [RH, Score=48.5, Expect=3e-08]} {Smed: dd_Smed_v6_955_0_1, [Score=57.8, Expect=2e-12]} {Smes: dd_Smes_v1_22933_1_2, [Score=57.8, Expect=3e-12]} {UniRef: UniRef50_A0SIE2, Death-associated protein 1 n=1 Tax=Girardia tigrina TaxID=6162 RepID=A0S…
Irradiation	Int S/G2/M		S/G2/M, no gonads	Neoblast	Neoblast, stringent	MligTCv3c-17650.2	MligPCv3c-25271	human	6.08716	5.96348	6.14159	7.43101	7.2143	7.08558	6.38954	5.96388	5.71787	5.81466	1.32	4.29678e-11	0.0640324	0.819288	-0.0592017	0.852537	1.24574	2.1064e-07	1.09443	2.29638e-05	-0.315901	0.0038816	-0.556385	1.56586e-07	-0.468244	9.13326e-06	-0.240483	0.107457	0.0881421	0.828429	TRANSSPLICED	X1	dd_Smed_v6_955_0_1	dd_Smes_v1_22933_1_2		Death-associated protein	DAP	death-associated protein	UniRef50_A0SIE2, Death-associated protein 1 n=1 Tax=Girardia tigrina TaxID=6162 RepID=A0SIE2_GIRTI	Mlig015287.g1	Mlig015287.g1 {Length: 1166} {TRANSSPLICED} {Pfam: Death-associated protein [PF15228.4, score=57.2]} {Human: ENSG00000112977, DAP, death-associated protein, [RH, Score=48.5, Expect=3e-08]} {Smed: dd_Smed_v6_955_0_1, [Score=57.8, Expect=2e-12]} {Smes: dd_Smes_v1_22933_1_2, [Score=57.8, Expect=3e-12]} {UniRef: UniRef50_A0SIE2, Death-associated protein 1 n=1 Tax=Girardia tigrina TaxID=6162 RepID=A0S…
Irradiation	Int S/G2/M		S/G2/M, no gonads	Neoblast	Neoblast, stringent	MligTCv3c-17667.1	MligPCv3c-25298	human	4.42188	4.59133	4.65486	5.1477	5.65005	5.68585	5.28492	4.6753	4.59506	4.72207	0.791776	0.0234398	-0.763903	0.0103183	0.676636	0.0993018	1.14647	0.00875209	1.25607	0.00117474	-0.505595	3.9427e-05	-0.570854	2.81646e-06	-0.455659	0.000159059	-0.0652598	0.84347	0.115198	0.786505	TRANSSPLICED	X1	dd_Smed_v6_2890_0_1	dd_Smes_v1_37138_1_1	Smp_015840.1	Zinc finger, C2H2 type	ZNF879; ZNF57	zinc finger protein 879; zinc finger protein 57	UniRef50_G4VSN3, Putative zinc finger protein n=17 Tax=Platyhelminthes TaxID=6157 RepID=G4VSN3_SCHMA	Mlig032423.g2, Mlig005392.g3	Mlig032423.g2 {Length: 2831} {TRANSSPLICED} {Pfam: Zinc finger, C2H2 type [PF00096.24, score=80.1]; C2H2-type zinc finger [PF13894.4, score=65.1]; Zinc-finger double domain [PF13465.4, score=39.4]} {Human: ENSG00000171970, ZNF57, zinc finger protein 57, [Score=107, Expect=6e-24]; ENSG00000116809, ZBTB17, zinc finger and BTB domain containing 17, [Score=107, Expect=1e-23]; ENSG00000251247, ZNF345,…
Irradiation	Int S/G2/M		S/G2/M, no gonads	Neoblast	Neoblast, stringent	MligTCv3c-17737.2	MligPCv3c-25382	human	3.47765	3.92025	3.59677	5.34763	5.51612	5.20902	4.76752	4.0615	3.99405	3.80084	1.96979	0.000215088	-0.0553254	1	0.303019	0.728065	1.69586	0.00947319	1.94799	0.0212413	-0.61098	3.57758e-07	-0.659964	2.52793e-08	-0.861362	1.37477e-13	-0.0489857	0.880971	-0.201384	0.491652		X1	dd_Smed_v6_7123_0_1	dd_Smes_v1_40270_1_1	Smp_171710.1	RecF/RecN/SMC N terminal domain	SMC2	structural maintenance of chromosomes 2	UniRef50_A0A1I8IKR6, Structural maintenance of chromosomes protein n=2 Tax=Macrostomum lignano TaxID=282301 RepID=A0A1I8IKR6_9PLAT	Mlig002215.g8, Mlig002215.g1, Mlig002215.g3	Mlig002215.g8 {Length: 4533} {Pfam: RecF/RecN/SMC N terminal domain [PF02463.17, score=237.7]; SMC proteins Flexible Hinge Domain [PF06470.11, score=64.8]; AAA domain, putative AbiEii toxin, Type IV TA system [PF13304.4, score=48.4]; AAA domain [PF13476.4, score=31.8]; AAA ATPase domain [PF13175.4, score=31.5]; P-loop containing region of AAA domain [PF13555.4, score=21.2]; Reovirus sigma C capsi…
Irradiation	Int S/G2/M		S/G2/M, no gonads	Neoblast	Neoblast, stringent	MligTCv3c-17765.2	MligPCv3c-25422	human	5.31011	5.30852	5.62387	6.73937	6.19731	6.16971	3.93917	3.37578	3.39575	3.37198	1.44063	9.00156e-15	0.283413	0.127266	-0.316887	0.0960024	0.962443	0.000129589	0.798988	0.0146515	-0.456986	0.000566075	-0.422759	0.00141972	-0.462948	0.000358009	0.0342212	0.948436	-0.0401785	0.972886	TRANSSPLICED	Asexual_biased; X1	dd_Smed_v6_7978_0_1	dd_Smes_v1_54467_1_1	Smp_136010.1	WD domain, G-beta repeat	WDR3	WD repeat domain 3	UniRef50_UPI0006B0A1BC, PREDICTED: WD repeat-containing protein 3-like n=1 Tax=Limulus polyphemus TaxID=6850 RepID=UPI0006B0A1BC	Mlig008549.g6	Mlig008549.g6 {Length: 2238} {TRANSSPLICED} {Pfam: WD domain, G-beta repeat [PF00400.30, score=55.7]; Anaphase-promoting complex subunit 4 WD40 domain [PF12894.5, score=54.0]; Dip2/Utp12 Family [PF04003.10, score=32.7]} {Human: ENSG00000065183, WDR3, WD repeat domain 3, [Score=167, Expect=9e-43]} {Dmel: FBgn0038597, CG8064, , [Score=141, Expect=1e-34]} {Celegans: WBGene00017435, F13H8.2, Caenorha…
Irradiation	Int S/G2/M		S/G2/M, no gonads	Neoblast	Neoblast, stringent	MligTCv3c-17766.1	MligPCv3c-25423	human	2.69467	2.96925	3.28695	4.87486	4.54191	4.23247	1.89228	-0.233302	-0.461238	-0.911451	2.4079	2.36032e-08	0.434246	0.420658	-0.183275	0.769071	1.75659	0.00207016	1.48942	0.0180865	-2.12904	5.20098e-20	-2.39615	1.28424e-22	-2.901	4.95967e-30	-0.267141	0.788997	-0.503955	0.656164		Xins	dd_Smed_v6_15019_0_1; dd_Smed_v6_7383_0_1	dd_Smes_v1_10442_1_1; dd_Smes_v1_35508_1_2	Smp_002930.1; Smp_089840.1; Smp_089870.1	C-terminus of histone H2A	HIST2H2AB	histone cluster 2, H2ab	UniRef50_B7PSI5, Histone H2A n=16 Tax=Bilateria TaxID=33213 RepID=B7PSI5_IXOSC; UniRef50_P84051, Histone H2A n=264 Tax=Eukaryota TaxID=2759 RepID=H2A_DROME	Mlig027888.g1	Mlig027888.g1 {Length: 1321} {Pfam: C-terminus of histone H2A [PF16211.3, score=72.9]; Core histone H2A/H2B/H3/H4 [PF00125.22, score=56.3]; Histone-like transcription factor (CBF/NF-Y) and archaeal histone [PF00808.21, score=25.5]} {Human: ENSG00000184270, HIST2H2AB, histone cluster 2, H2ab, [RH, Score=146, Expect=9e-46]; ENSG00000164508, HIST1H2AA, histone cluster 1, H2aa, [RH, Score=146, Expect…
Irradiation	Int S/G2/M		S/G2/M, no gonads	Neoblast	Neoblast, stringent	MligTCv3c-17766.2	MligPCv3c-25423	human	2.18089	2.33717	3.17651	4.24381	3.91961	4.02392	2.28079	0.286956	-0.207195	-0.534677	2.42686	1.06491e-08	0.0391589	1	-0.197713	0.861586	1.86969	0.000959211	1.44117	0.0362048	-1.95919	9.04004e-20	-2.50572	3.42113e-27	-2.8468	6.70377e-34	-0.546427	0.285717	-0.340474	0.755455		Xins	dd_Smed_v6_15019_0_1; dd_Smed_v6_7383_0_1	dd_Smes_v1_10442_1_1; dd_Smes_v1_35508_1_2	Smp_002930.1; Smp_089840.1; Smp_089870.1	C-terminus of histone H2A	HIST2H2AB	histone cluster 2, H2ab	UniRef50_B7PSI5, Histone H2A n=16 Tax=Bilateria TaxID=33213 RepID=B7PSI5_IXOSC; UniRef50_P84051, Histone H2A n=264 Tax=Eukaryota TaxID=2759 RepID=H2A_DROME	Mlig027888.g2	Mlig027888.g2 {Length: 1318} {Pfam: C-terminus of histone H2A [PF16211.3, score=72.9]; Core histone H2A/H2B/H3/H4 [PF00125.22, score=56.3]; Histone-like transcription factor (CBF/NF-Y) and archaeal histone [PF00808.21, score=25.5]} {Human: ENSG00000184270, HIST2H2AB, histone cluster 2, H2ab, [RH, Score=146, Expect=9e-46]; ENSG00000164508, HIST1H2AA, histone cluster 1, H2aa, [RH, Score=146, Expect…
Irradiation	Int S/G2/M		S/G2/M, no gonads	Neoblast	Neoblast, stringent	MligTCv3c-17873.0	MligPCv3c-25550	human	3.96654	3.27317	3.17018	4.9763	4.52243	4.27906	5.23894	4.1221	4.21586	3.9611	1.09391	0.000844233	0.500124	0.186297	-0.289056	0.495419	1.42076	0.00393739	1.66032	0.00102721	-1.01856	5.9238e-15	-0.90603	3.02515e-12	-1.17377	8.31139e-20	0.112519	0.725048	-0.267727	0.345063	TRANSSPLICED	Asexual_biased; X1	dd_Smed_v6_3533_0_1	dd_Smes_v1_27742_1_6; dd_Smes_v1_27742_1_1; dd_Smes_v1_27742_1_4	Smp_163040.1	Nuclear pore complex scaffold, nucleoporins 186/192/205	NUP205	nucleoporin 205kDa	UniRef50_UPI0009478BDC, UPI0009478BDC related cluster n=1 Tax=unknown TaxID= RepID=UPI0009478BDC	Mlig028560.g9, Mlig028560.g2, Mlig003021.g2	Mlig028560.g9 {Length: 7114} {TRANSSPLICED} {Pfam: Nuclear pore complex scaffold, nucleoporins 186/192/205 [PF11894.6, score=315.8]} {Human: ENSG00000155561, NUP205, nucleoporin 205kDa, [Score=92.8, Expect=4e-18]} {Dmel: FBgn0031078, Nup205, Nucleoporin 205kD, [Score=54.7, Expect=8e-07]} {Smed: dd_Smed_v6_3533_0_1, [Score=104, Expect=3e-22]} {Smes: dd_Smes_v1_27742_1_4, [Score=105, Expect=1e-22]}…
Irradiation	Int S/G2/M		S/G2/M, no gonads	Neoblast	Neoblast, stringent	MligTCv3c-17903.1	MligPCv3c-25589	human	2.42003	3.60943	2.00621	3.98267	4.7849	4.13237	2.90233	2.4649	2.34239	2.24235	1.84746	2.64969e-05	-0.368384	0.645074	0.969186	0.0254972	1.29243	0.00950946	4.04963	7.16171e-05	-0.340276	0.037675	-0.452605	0.00451036	-0.553564	0.000297506	-0.112328	0.757449	-0.10093	0.893385	TRANSSPLICED	Sexual_biased; X2; Xins	dd_Smed_v6_8347_0_2; dd_Smed_v6_11366_0_1; dd_Smed_v6_9041_0_1	dd_Smes_v1_25153_1_1; dd_Smes_v1_31776_1_2	Smp_176970.1; Smp_097940.1	Protein kinase domain	NEK2	NIMA (never in mitosis gene a)-related kinase 2	UniRef50_A7SFU9, Predicted protein n=2 Tax=Eumetazoa TaxID=6072 RepID=A7SFU9_NEMVE; UniRef50_I7MMG7, Plant dual-specificity MAP kinase kinase family domain protein n=1 Tax=Tetrahymena thermophila (strain SB210) TaxID=312017 RepID=I7MMG7_TETTS; UniRef50_P51955, Serine/threonine-protein kinase Nek2 n=338 Tax=Chordata TaxID=7711 RepID=NEK2_HUMAN; UniRef50_UPI0005C35C8D, PREDICTED: serine/threonine-p…	Mlig013584.g14	Mlig013584.g14 {Length: 2782} {TRANSSPLICED} {Pfam: Protein kinase domain [PF00069.23, score=188.4]; Protein tyrosine kinase [PF07714.15, score=136.1]; Kinase-like [PF14531.4, score=30.2]} {Human: ENSG00000117650, NEK2, NIMA (never in mitosis gene a)-related kinase 2, [Score=292, Expect=8e-93]} {Dmel: FBgn0029970, Nek2, Nek2, [Score=236, Expect=7e-69]} {Celegans: WBGene00008956, nekl-3, Caenorhab…
Irradiation	Int S/G2/M		S/G2/M, no gonads	Neoblast	Neoblast, stringent	MligTCv3c-17943.1	MligPCv3c-25640	human	3.30342	3.9294	3.0955	5.23806	5.3932	5.3063	2.38047	1.53668	1.33804	1.41805	2.06054	3.9651e-06	-0.301527	0.586764	0.314264	0.601678	1.54036	0.00662986	2.87156	2.73707e-06	-0.75355	2.69883e-05	-0.958688	1.37923e-07	-0.877735	6.39673e-07	-0.205134	0.637085	0.0810108	0.9617						Autophagy protein Apg6	SON	SON DNA binding protein	UniRef50_A0A0F8AGI2, Otogelin n=1 Tax=Larimichthys crocea TaxID=215358 RepID=A0A0F8AGI2_LARCR; UniRef50_UPI0009019BA4, UPI0009019BA4 related cluster n=1 Tax=unknown TaxID= RepID=UPI0009019BA4	Mlig024049.g1	Mlig024049.g1 {Length: 2724} {Pfam: Autophagy protein Apg6 [PF04111.10, score=39.5]; CrtC N-terminal lipocalin domain [PF07143.9, score=21.5]} {Human: ENSG00000159140, SON, SON DNA binding protein, [Score=71.6, Expect=2e-12]} {UniRef: UniRef50_A0A0F8AGI2, Otogelin n=1 Tax=Larimichthys crocea TaxID=215358 RepID=A0A0F8AGI2_LARCR, [Score=176, Expect=4e-44]; UniRef50_UPI0009019BA4, UPI0009019BA4 rela…
Irradiation	Int S/G2/M		S/G2/M, no gonads	Neoblast	Neoblast, stringent	MligTCv3c-18137.0	MligPCv3c-25887	flatworms	1.84958	2.05579	2.31615	3.37542	3.75994	3.66535	4.03103	1.92363	1.39228	0.999207	1.96719	2.27244e-05	-0.485537	0.279391	0.545431	0.302904	2.06061	0.000231206	2.62297	0.00300345	-2.01863	7.41909e-46	-2.57877	2.5866e-64	-2.97025	1.34113e-81	-0.560103	0.0200854	-0.391287	0.376058	TRANSSPLICED			dd_Smes_v1_1986_1_2						Mlig032244.g1	Mlig032244.g1 {Length: 5364} {TRANSSPLICED} {Smes: dd_Smes_v1_1986_1_2, [Score=96.7, Expect=1e-20]} {RNA1509_19223, RNA1509_24235, RNA1509_3178}
Irradiation	Int S/G2/M		S/G2/M, no gonads	Neoblast	Neoblast, stringent	MligTCv3c-18137.1	MligPCv3c-25888	human	1.43606	2.09655	2.32852	3.14775	3.65084	3.67626	1.96214	0.64551	0.774471	0.231963	2.36281	6.57798e-06	-0.722231	0.0876141	0.675508	0.272556	1.89984	0.00156773	2.61522	0.00292362	-1.25659	1.20814e-09	-1.11747	4.33563e-08	-1.66936	1.28452e-15	0.13902	0.841288	-0.551587	0.238881	TRANSSPLICED				Smp_141540.1	Deoxynucleoside kinase	TK2	thymidine kinase 2, mitochondrial	UniRef50_UPI000695CF30, PREDICTED: deoxynucleoside kinase-like n=1 Tax=Lingula unguis TaxID=7574 RepID=UPI000695CF30	Mlig011931.g2	Mlig011931.g2 {Length: 1190} {TRANSSPLICED} {Pfam: Deoxynucleoside kinase [PF01712.17, score=139.2]; AAA domain [PF13238.4, score=25.5]} {Human: ENSG00000166548, TK2, thymidine kinase 2, mitochondrial, [RH, Score=157, Expect=6e-47]} {Dmel: FBgn0022338, dnk, deoxyribonucleoside kinase, [RH, Score=158, Expect=2e-47]} {Smans: Smp_141540.1, [RH, Score=152, Expect=3e-42]} {UniRef: UniRef50_UPI000695CF…
Irradiation	Int S/G2/M		S/G2/M, no gonads	Neoblast	Neoblast, stringent	MligTCv3c-18137.2	MligPCv3c-25888	human	3.00639	3.75429	3.23373	5.16562	5.59894	5.529	2.4871	1.19967	1.13733	0.815451	2.334	2.61917e-08	-0.602185	0.175074	0.577861	0.283545	1.94633	5.46826e-05	2.89748	6.157e-07	-1.19176	5.21158e-11	-1.26501	6.34768e-12	-1.58309	7.61147e-18	-0.0732783	0.932047	-0.317907	0.564125	TRANSSPLICED				Smp_141540.1	Deoxynucleoside kinase	TK2	thymidine kinase 2, mitochondrial	UniRef50_UPI000695CF30, PREDICTED: deoxynucleoside kinase-like n=1 Tax=Lingula unguis TaxID=7574 RepID=UPI000695CF30	Mlig003688.g4	Mlig003688.g4 {Length: 1193} {TRANSSPLICED} {Pfam: Deoxynucleoside kinase [PF01712.17, score=142.2]; AAA domain [PF13238.4, score=25.9]} {Human: ENSG00000166548, TK2, thymidine kinase 2, mitochondrial, [RH, Score=158, Expect=2e-47]} {Dmel: FBgn0022338, dnk, deoxyribonucleoside kinase, [RH, Score=160, Expect=2e-48]} {Smans: Smp_141540.1, [RH, Score=156, Expect=1e-43]} {UniRef: UniRef50_UPI000695CF…
Irradiation	Int S/G2/M		S/G2/M, no gonads	Neoblast	Neoblast, stringent	MligTCv3c-18156.0	MligPCv3c-25909	human	3.5618	3.60946	3.25549	4.5385	4.88489	4.303	4.26423	3.75555	3.66967	3.65383	1.0813	0.0149288	0.0344671	1	0.481672	0.497451	1.37078	0.023799	1.6075	0.0152477	-0.40512	0.00178642	-0.480682	0.000175991	-0.507878	5.33155e-05	-0.0755634	0.816635	-0.0271862	0.990281	TRANSSPLICED	X1	dd_Smed_v6_12081_0_1	dd_Smes_v1_39083_1_1	Smp_160090.1	Exonuclease	AC004381.6	Putative RNA exonuclease NEF-sp	UniRef50_A0A0C9RIP5, REXON_0 protein n=63 Tax=Hymenoptera TaxID=7399 RepID=A0A0C9RIP5_9HYME; UniRef50_UPI000695BDC5, PREDICTED: uncharacterized protein LOC106158544 isoform X1 n=2 Tax=Lingula unguis TaxID=7574 RepID=UPI000695BDC5	Mlig032549.g3, Mlig032549.g1	Mlig032549.g3 {Length: 2300} {TRANSSPLICED} {Pfam: Exonuclease [PF00929.22, score=37.3]; 3'-5' exonuclease [PF01612.18, score=19.3]} {Human: ENSG00000005189, AC004381.6, Putative RNA exonuclease NEF-sp, [RH, Score=151, Expect=9e-38]} {Dmel: FBgn0035707, CG8368, , [RH, Score=193, Expect=1e-52]} {Celegans: WBGene00015462, C05C8.5, Caenorhabditis elegans Protein C05C8.5 (C05C8.5) mRNA, complete cds.…
Irradiation	Int S/G2/M		S/G2/M, no gonads	Neoblast	Neoblast, stringent	MligTCv3c-18375.0	MligPCv3c-26177	human	3.83382	4.60292	3.96284	6.0313	5.93885	5.50157	2.74334	1.93091	2.09389	1.89558	2.29142	9.70014e-12	0.296409	0.421236	0.0534581	0.935728	1.39706	0.000540411	1.89474	7.81802e-06	-0.702621	1.53118e-05	-0.541091	0.00102976	-0.754239	2.72466e-06	0.161499	0.639496	-0.213096	0.690894	TRANSSPLICED	Sexual_biased	dd_Smed_v6_11417_0_1	dd_Smes_v1_36887_1_6	Smp_051320.1	Endonuclease/Exonuclease/phosphatase family	APEX1	APEX nuclease (multifunctional DNA repair enzyme) 1	UniRef50_UPI00077FD09D, UPI00077FD09D related cluster n=1 Tax=unknown TaxID= RepID=UPI00077FD09D	Mlig011745.g2	Mlig011745.g2 {Length: 1307} {TRANSSPLICED} {Pfam: Endonuclease/Exonuclease/phosphatase family [PF03372.21, score=43.5]; Endonuclease-reverse transcriptase [PF14529.4, score=25.1]} {Human: ENSG00000100823, APEX1, APEX nuclease (multifunctional DNA repair enzyme) 1, [RH, Score=287, Expect=2e-95]} {Dmel: FBgn0004584, Rrp1, Recombination repair protein 1, [RH, Score=271, Expect=2e-85]} {Celegans: WB…
Irradiation	Int S/G2/M		S/G2/M, no gonads	Neoblast	Neoblast, stringent	MligTCv3c-18459.1	MligPCv3c-26278	human	4.44094	4.93483	4.23396	5.78594	6.0684	5.49056	4.48471	3.93111	3.86548	3.92716	1.38992	0.000885536	0.0603139	0.962142	0.419001	0.48883	1.16902	0.0331625	1.58295	0.00502528	-0.44444	0.000262464	-0.504219	3.29489e-05	-0.448476	0.000157496	-0.0597809	0.868512	0.055749	0.940738		X1	dd_Smed_v6_6140_0_1	dd_Smes_v1_100673_1_1	Smp_031360.1	MIF4G like	NCBP1	nuclear cap binding protein subunit 1, 80kDa	UniRef50_E9HSG0, Putative uncharacterized protein n=80 Tax=Pancrustacea TaxID=197562 RepID=E9HSG0_DAPPU	Mlig007542.g2	Mlig007542.g2 {Length: 2872} {Pfam: MIF4G like [PF09090.9, score=150.3]; MIF4G like [PF09088.9, score=95.4]; MIF4G domain [PF02854.17, score=65.3]} {Human: ENSG00000136937, NCBP1, nuclear cap binding protein subunit 1, 80kDa, [RH, Score=414, Expect=1e-131]} {Dmel: FBgn0022942, Cbp80, cap binding protein 80, [RH, Score=444, Expect=1e-143]} {Celegans: WBGene00018156, ncbp-1, Caenorhabditis elegans …
Irradiation	Int S/G2/M		S/G2/M, no gonads	Neoblast	Neoblast, stringent	MligTCv3c-18552.0	MligPCv3c-26409	human	5.50087	5.76093	5.77601	7.05915	7.10886	7.04183	3.7121	3.03843	3.04714	2.70736	1.56781	3.31652e-08	-0.231155	0.488718	0.206993	0.700328	1.38191	6.57349e-05	1.44142	2.96535e-05	-0.568303	1.422e-05	-0.552345	2.105e-05	-0.899896	2.78782e-12	0.01595	0.989092	-0.347515	0.138391	TRANSSPLICED	X1	dd_Smed_v6_1928_0_1	dd_Smes_v1_55632_1_1	Smp_104660.1	Ribosomal protein L7Ae/L30e/S12e/Gadd45 family	NHP2L1	NHP2 non-histone chromosome protein 2-like 1 (S. cerevisiae)	UniRef50_A0A0N0BKL8, Zinc finger protein 84 n=197 Tax=Endopterygota TaxID=33392 RepID=A0A0N0BKL8_9HYME	Mlig029581.g1	Mlig029581.g1 {Length: 635} {TRANSSPLICED} {Pfam: Ribosomal protein L7Ae/L30e/S12e/Gadd45 family [PF01248.24, score=94.9]; PELOTA RNA binding domain [PF15608.4, score=20.0]} {Human: ENSG00000100138, NHP2L1, NHP2 non-histone chromosome protein 2-like 1 (S. cerevisiae), [RH, Score=155, Expect=1e-49]} {Dmel: FBgn0015393, hoip, hoi-polloi, [RH, Score=166, Expect=2e-54]} {Celegans: WBGene00010896, M28…
Irradiation	Int S/G2/M		S/G2/M, no gonads	Neoblast	Neoblast, stringent	MligTCv3c-18552.2	MligPCv3c-26410	human	4.45809	4.95512	4.80647	5.97408	6.43094	6.03455	3.40564	2.83701	2.69937	2.37364	1.57677	2.37107e-07	-0.301461	0.382408	0.581268	0.0744287	1.50416	1.71963e-05	1.48571	0.000266656	-0.474158	0.00191252	-0.592013	6.36833e-05	-0.923748	2.76494e-10	-0.117856	0.714298	-0.331691	0.278094	TRANSSPLICED	X1	dd_Smed_v6_1928_0_1	dd_Smes_v1_55632_1_1	Smp_104660.1	Ribosomal protein L7Ae/L30e/S12e/Gadd45 family	NHP2L1	NHP2 non-histone chromosome protein 2-like 1 (S. cerevisiae)	UniRef50_A0A0N0BKL8, Zinc finger protein 84 n=197 Tax=Endopterygota TaxID=33392 RepID=A0A0N0BKL8_9HYME; UniRef50_UPI00083CB1E8, UPI00083CB1E8 related cluster n=1 Tax=unknown TaxID= RepID=UPI00083CB1E8	Mlig015447.g1, Mlig024721.g3	Mlig015447.g1 {Length: 618} {TRANSSPLICED} {Pfam: Ribosomal protein L7Ae/L30e/S12e/Gadd45 family [PF01248.24, score=32.2]} {Human: ENSG00000100138, NHP2L1, NHP2 non-histone chromosome protein 2-like 1 (S. cerevisiae), [Score=93.2, Expect=9e-26]} {Dmel: FBgn0015393, hoip, hoi-polloi, [Score=85.9, Expect=4e-23]} {Celegans: WBGene00010896, M28.5, Caenorhabditis elegans Protein M28.5 (M28.5) mRNA, co…
Irradiation	Int S/G2/M		S/G2/M, no gonads	Neoblast	Neoblast, stringent	MligTCv3c-18606.1	MligPCv3c-26480	human	4.47341	4.19812	3.58305	6.43778	5.84507	5.66299	4.81459	3.36513	3.30603	3.01976	2.01368	1.2907e-14	0.560532	0.0624176	-0.436068	0.184364	1.73753	1.77917e-07	2.54148	1.16306e-10	-1.34633	4.12577e-21	-1.39353	1.71765e-22	-1.69034	3.8884e-32	-0.0472079	0.926771	-0.296776	0.369085			dd_Smed_v6_5366_0_2; dd_Smed_v6_5366_0_5		Smp_210110.1	Mad3/BUB1 homology region 1; Protein kinase domain	BUB1B; BUB1	budding uninhibited by benzimidazoles 1 homolog beta (yeast); budding uninhibited by benzimidazoles 1 homolog (yeast)	UniRef50_UPI0003593435, PREDICTED: uncharacterized protein LOC101855481 isoform X1 n=3 Tax=Aplysia californica TaxID=6500 RepID=UPI0003593435; UniRef50_UPI000697F969, PREDICTED: mitotic checkpoint serine/threonine-protein kinase BUB1-like isoform X1 n=2 Tax=Lingula unguis TaxID=7574 RepID=UPI000697F969; UniRef50_UPI000947EE97, UPI000947EE97 related cluster n=1 Tax=unknown TaxID= RepID=UPI000947EE…	Mlig031023.g1, Mlig031023.g3, Mlig031023.g9, Mlig031023.g7	Mlig031023.g1 {Length: 5173} {Pfam: Protein kinase domain [PF00069.23, score=32.8]} {Human: ENSG00000169679, BUB1, budding uninhibited by benzimidazoles 1 homolog (yeast), [RH, Score=101, Expect=3e-21]} {Dmel: FBgn0031696, Bub1, Bub1 homologue, [RH, Score=101, Expect=1e-21]} {Celegans: WBGene00000275, bub-1, Caenorhabditis elegans Protein BUB-1 (bub-1) mRNA, complete cds., [RH, Score=73.9, Expect…
Irradiation	Int S/G2/M		S/G2/M, no gonads	Neoblast	Neoblast, stringent	MligTCv3c-18623.0	MligPCv3c-26498	human	6.50619	6.38853	6.18746	7.60722	7.5657	7.38253	3.41633	2.94237	2.79085	2.78173	1.07692	6.2569e-06	-0.0398207	0.934153	0.126712	0.839824	1.19029	3.99183e-05	1.32642	2.08719e-06	-0.373665	0.0138526	-0.51642	0.000510542	-0.532942	0.000253153	-0.142753	0.653007	-0.0165047	1		Asexual_biased; Xins	dd_Smed_v6_2225_0_1	dd_Smes_v1_78937_1_1	Smp_004980.1	Ribosomal protein L20	MRPL20	mitochondrial ribosomal protein L20	UniRef50_A0A068X6V3, 50S ribosomal protein L20 n=12 Tax=Platyhelminthes TaxID=6157 RepID=A0A068X6V3_HYMMI	Mlig015846.g2	Mlig015846.g2 {Length: 900} {Pfam: Ribosomal protein L20 [PF00453.16, score=89.7]} {Human: ENSG00000242485, MRPL20, mitochondrial ribosomal protein L20, [RH, Score=84.7, Expect=5e-21]} {Dmel: FBgn0036335, mRpL20, mitochondrial ribosomal protein L20, [RH, Score=68.9, Expect=4e-15]} {Smed: dd_Smed_v6_2225_0_1, [RH, Score=120, Expect=2e-35]} {Smes: dd_Smes_v1_78937_1_1, [RH, Score=120, Expect=2e-35]…
Irradiation	Int S/G2/M		S/G2/M, no gonads	Neoblast	Neoblast, stringent	MligTCv3c-18633.0	MligPCv3c-26510	human	4.28276	5.18222	4.50454	5.68116	6.09284	5.37567	5.52725	5.09993	5.07764	5.07049	1.46536	1.55037e-06	0.0731896	0.943036	0.570813	0.105335	0.952555	0.0133956	1.11565	0.00214781	-0.315941	0.00342946	-0.332364	0.00198874	-0.350397	0.000907891	-0.0164247	0.97839	-0.0180296	0.996078	TRANSSPLICED	X1	dd_Smed_v6_5502_0_1	dd_Smes_v1_55670_1_1	Smp_038930.1	40S ribosome biogenesis protein Tsr1 and BMS1 C-terminal	TSR1	TSR1, 20S rRNA accumulation, homolog (S. cerevisiae)	UniRef50_B7Q452, Ribosome biogenesis protein tsr1, putative n=1 Tax=Ixodes scapularis TaxID=6945 RepID=B7Q452_IXOSC	Mlig032199.g1, Mlig032199.g3, Mlig032199.g2	Mlig032199.g1 {Length: 2488} {TRANSSPLICED} {Pfam: 40S ribosome biogenesis protein Tsr1 and BMS1 C-terminal [PF04950.10, score=258.3]} {Human: ENSG00000167721, TSR1, TSR1, 20S rRNA accumulation, homolog (S. cerevisiae), [RH, Score=218, Expect=7e-60]} {Dmel: FBgn0037073, CG7338, , [RH, Score=210, Expect=1e-57]} {Celegans: WBGene00006497, tag-151, Caenorhabditis elegans Protein TAG-151 (tag-151) mR…
Irradiation	Int S/G2/M		S/G2/M, no gonads	Neoblast	Neoblast, stringent	MligTCv3c-18678.1	MligPCv3c-26564	human	4.96954	3.82684	3.80328	5.74079	5.45105	5.12538	4.19785	3.53726	3.67504	3.55696	0.801747	0.019451	0.383541	0.416347	-0.147025	0.975222	1.71455	3.82435e-05	1.72909	0.00131836	-0.566016	3.93064e-05	-0.40802	0.00314266	-0.538754	5.89639e-05	0.157986	0.566281	-0.130721	0.778544	TRANSSPLICED		dd_Smed_v6_11145_0_1; dd_Smed_v6_11145_0_2	dd_Smes_v1_37881_1_7; dd_Smes_v1_37881_1_6	Smp_129130.1	DEAD/DEAH box helicase	RECQL5	RecQ protein-like 5	UniRef50_UPI0006980B3E, PREDICTED: ATP-dependent DNA helicase Q5-like n=1 Tax=Lingula unguis TaxID=7574 RepID=UPI0006980B3E; UniRef50_V9K8D1, RecQ protein-like 5 (Fragment) n=2 Tax=Callorhinchus milii TaxID=7868 RepID=V9K8D1_CALMI	Mlig021681.g5, Mlig013246.g3	Mlig021681.g5 {Length: 4687} {TRANSSPLICED} {Pfam: DEAD/DEAH box helicase [PF00270.27, score=70.5]; Helicase conserved C-terminal domain [PF00271.29, score=54.6]; RecQ zinc-binding [PF16124.3, score=38.5]; Type III restriction enzyme, res subunit [PF04851.13, score=23.3]} {Human: ENSG00000108469, RECQL5, RecQ protein-like 5, [RH, Score=440, Expect=1e-137]} {Dmel: FBgn0027375, RecQ5, homolog of Re…
Irradiation	Int S/G2/M		S/G2/M, no gonads	Neoblast	Neoblast, stringent	MligTCv3c-18680.0	MligPCv3c-26567	human	3.814	3.86338	3.74426	4.76461	5.19392	4.74971	4.25608	3.63473	3.62582	3.59143	1.02595	0.00920939	-0.210958	0.681485	0.585617	0.288768	1.42734	0.00543607	1.39814	0.00437817	-0.517474	1.65829e-05	-0.517307	1.83401e-05	-0.560607	2.05105e-06	0.000162289	1	-0.0432895	0.960361	TRANSSPLICED	Sexual_biased; X1	dd_Smed_v6_10006_0_1	dd_Smes_v1_46294_1_1	Smp_047860.1	RNA pseudouridylate synthase	RPUSD1	RNA pseudouridylate synthase domain containing 1	UniRef50_A0A0Q3XB39, Mesothelin-like protein-like protein n=1 Tax=Amazona aestiva TaxID=12930 RepID=A0A0Q3XB39_AMAAE	Mlig003710.g1	Mlig003710.g1 {Length: 2572} {TRANSSPLICED} {Pfam: RNA pseudouridylate synthase [PF00849.20, score=68.6]} {Human: ENSG00000007376, RPUSD1, RNA pseudouridylate synthase domain containing 1, [Score=129, Expect=6e-34]} {Celegans: WBGene00019498, K07E8.7, Caenorhabditis elegans Protein K07E8.7 (K07E8.7) mRNA, complete cds., [Score=48.1, Expect=6e-06]} {Smed: dd_Smed_v6_10006_0_1, [Score=131, Expect=2…
Irradiation	Int S/G2/M		S/G2/M, no gonads	Neoblast	Neoblast, stringent	MligTCv3c-18680.2	MligPCv3c-26569	non-conserved	3.49065	4.03315	4.21407	5.01625	5.5069	5.10077	4.32028	3.42003	3.39923	3.50757	1.63546	1.30509e-08	-0.309862	0.308436	0.662571	0.0439944	1.57573	1.92165e-06	1.16521	0.0026196	-0.794577	1.93274e-10	-0.810387	1.18838e-10	-0.710128	8.96498e-09	-0.0158165	0.998854	0.10027	0.853586	TRANSSPLICED					Single-strand binding protein family				Mlig005296.g2, Mlig005296.g1	Mlig005296.g2 {Length: 1176} {TRANSSPLICED} {Pfam: Single-strand binding protein family [PF00436.23, score=40.4]} {RNA1509_12883} ### Mlig005296.g1 {Length: 1784} {TRANSSPLICED} {Pfam: Single-strand binding protein family [PF00436.23, score=37.0]} {RNA1509_12883, RNA1509_17600, RNA1509_41903}
Irradiation	Int S/G2/M		S/G2/M, no gonads	Neoblast	Neoblast, stringent	MligTCv3c-18698.0	MligPCv3c-26589	human	3.01956	3.2195	2.56482	4.50518	4.8208	4.08685	3.98595	3.44043	3.51044	3.47229	1.67063	0.00136402	0.264726	0.649622	0.438885	0.618285	1.6739	0.0271317	2.46398	0.0044082	-0.442866	0.000970987	-0.358022	0.00734391	-0.405077	0.00181483	0.0848361	0.805724	-0.0470455	0.959911	TRANSSPLICED	Sexual_biased; X1	dd_Smed_v6_3736_0_1	dd_Smes_v1_16308_1_1	Smp_020060.1	CS domain	NUDCD1	NudC domain containing 1	UniRef50_UPI00094807A8, UPI00094807A8 related cluster n=1 Tax=unknown TaxID= RepID=UPI00094807A8	Mlig019572.g1	Mlig019572.g1 {Length: 5411} {TRANSSPLICED} {Pfam: CS domain [PF04969.14, score=24.3]} {Human: ENSG00000120526, NUDCD1, NudC domain containing 1, [RH, Score=303, Expect=6e-94]} {Dmel: FBgn0030342, CG10347, , [RH, Score=69.3, Expect=5e-12]} {Celegans: WBGene00016654, C44E4.5, Caenorhabditis elegans Protein C44E4.5 (C44E4.5) mRNA, complete cds., [RH, Score=100, Expect=4e-22]} {Smed: dd_Smed_v6_3736…
Irradiation	Int S/G2/M		S/G2/M, no gonads	Neoblast	Neoblast, stringent	MligTCv3c-18702.2	MligPCv3c-26597	human	4.80976	5.56096	4.63206	6.81337	7.15143	6.41956	3.1781	2.55503	2.48414	2.31566	2.04262	2.61461e-14	0.139706	0.710804	0.460834	0.130381	1.58425	6.58221e-08	2.01293	1.35877e-10	-0.533955	0.000827774	-0.586313	0.000186753	-0.759495	7.39571e-07	-0.0523644	0.905475	-0.173145	0.739484	TRANSSPLICED	X1	dd_Smed_v6_3155_0_1	dd_Smes_v1_14399_1_1	Smp_098330.1	Ribosomal protein L7Ae/L30e/S12e/Gadd45 family	NHP2	NHP2 ribonucleoprotein homolog (yeast)	UniRef50_G4V8R9, Putative nucleolar protein family A member n=9 Tax=Digenea TaxID=256429 RepID=G4V8R9_SCHMA; UniRef50_G7Y484, H/ACA ribonucleoprotein complex subunit 2 n=1 Tax=Clonorchis sinensis TaxID=79923 RepID=G7Y484_CLOSI	Mlig033849.g1	Mlig033849.g1 {Length: 1664} {TRANSSPLICED} {Pfam: Ribosomal protein L7Ae/L30e/S12e/Gadd45 family [PF01248.24, score=63.5]} {Human: ENSG00000145912, NHP2, NHP2 ribonucleoprotein homolog (yeast), [RH, Score=96.7, Expect=3e-25]} {Dmel: FBgn0029148, NHP2, NHP2, [RH, Score=98.6, Expect=4e-26]} {Celegans: WBGene00012964, Y48A6B.3, Caenorhabditis elegans Protein Y48A6B.3 (Y48A6B.3) mRNA, complete cds.,…
Irradiation	Int S/G2/M		S/G2/M, no gonads	Neoblast	Neoblast, stringent	MligTCv3c-18726.0	MligPCv3c-26628	human	1.85853	2.22781	2.13825	3.72198	3.84015	3.90213	2.0137	1.13843	1.17051	1.07817	2.32842	3.53512e-06	-0.372269	0.322171	0.279243	0.607516	1.9312	0.000559921	3.29322	4.03291e-05	-0.793565	4.58745e-05	-0.740244	0.000121165	-0.848305	8.03082e-06	0.0532773	0.976623	-0.107971	0.936961	TRANSSPLICED		dd_Smed_v6_11558_0_1	dd_Smes_v1_78002_1_1	Smp_160190.1	DNA primase small subunit	PRIM1	primase, DNA, polypeptide 1 (49kDa)	UniRef50_A0A1I8J2F3, DNA primase n=1 Tax=Macrostomum lignano TaxID=282301 RepID=A0A1I8J2F3_9PLAT	Mlig001218.g1	Mlig001218.g1 {Length: 1731} {TRANSSPLICED} {Pfam: DNA primase small subunit [PF01896.17, score=168.6]} {Human: ENSG00000198056, PRIM1, primase, DNA, polypeptide 1 (49kDa), [RH, Score=323, Expect=1e-107]} {Dmel: FBgn0011762, DNApol-alpha50, DNA polymerase alpha 50kD, [RH, Score=279, Expect=5e-90]} {Celegans: WBGene00004180, pri-1, Caenorhabditis elegans Protein PRI-1, isoform a., [RH, Score=249, …
Irradiation	Int S/G2/M		S/G2/M, no gonads	Neoblast	Neoblast, stringent	MligTCv3c-18726.2	MligPCv3c-26628	human	1.33894	1.64072	1.77407	3.05733	3.20639	3.18158	1.38569	0.657342	0.644499	0.419008	2.44898	2.9487e-05	-0.280998	0.535128	0.295464	0.586612	2.05386	0.00362806	3.97024	0.000448605	-0.6569	0.00478033	-0.662258	0.00440236	-0.884457	7.43167e-05	-0.00539864	1	-0.222039	0.808451	TRANSSPLICED		dd_Smed_v6_11558_0_1	dd_Smes_v1_78002_1_1	Smp_160190.1	DNA primase small subunit	PRIM1	primase, DNA, polypeptide 1 (49kDa)	UniRef50_A0A1I8G0W7, DNA primase n=2 Tax=Macrostomum lignano TaxID=282301 RepID=A0A1I8G0W7_9PLAT; UniRef50_A0A1I8J2F3, DNA primase n=1 Tax=Macrostomum lignano TaxID=282301 RepID=A0A1I8J2F3_9PLAT	Mlig020509.g1	Mlig020509.g1 {Length: 2155} {TRANSSPLICED} {Pfam: DNA primase small subunit [PF01896.17, score=168.5]} {Human: ENSG00000198056, PRIM1, primase, DNA, polypeptide 1 (49kDa), [RH, Score=322, Expect=1e-106]} {Dmel: FBgn0011762, DNApol-alpha50, DNA polymerase alpha 50kD, [RH, Score=279, Expect=7e-90]} {Celegans: WBGene00004180, pri-1, Caenorhabditis elegans Protein PRI-1, isoform a., [RH, Score=244, …
Irradiation	Int S/G2/M		S/G2/M, no gonads	Neoblast	Neoblast, stringent	MligTCv3c-18811.0	MligPCv3c-26733	human	2.87333	4.3336	4.83269	5.8047	5.65929	5.71479	2.50674	1.50734	1.56671	1.41191	3.11609	1.12039e-10	-0.130551	0.893676	0.002551	1	1.40522	0.0132911	1.13128	0.0338378	-0.906369	4.6131e-07	-0.82641	2.96916e-06	-0.991659	1.15578e-08	0.0799191	0.921665	-0.165168	0.836133	TRANSSPLICED	X1	dd_Smed_v6_7350_0_1	dd_Smes_v1_4471_1_2	Smp_142340.1		NUP43	nucleoporin 43kDa	UniRef50_K1RF41, Nucleoporin Nup43 n=1 Tax=Crassostrea gigas TaxID=29159 RepID=K1RF41_CRAGI; UniRef50_UPI0003F07774, PREDICTED: nucleoporin Nup43-like, partial n=1 Tax=Saccoglossus kowalevskii TaxID=10224 RepID=UPI0003F07774	Mlig017047.g1, Mlig030699.g3	Mlig017047.g1 {Length: 1494} {TRANSSPLICED} {Human: ENSG00000120253, NUP43, nucleoporin 43kDa, [RH, Score=99.4, Expect=1e-22]} {Dmel: FBgn0038609, Nup43, Nucleoporin 43kD, [RH, Score=56.2, Expect=2e-08]} {Celegans: WBGene00007493, npp-23, Caenorhabditis elegans Protein NPP-23, isoform a., [RH, Score=51.6, Expect=4e-07]} {Smed: dd_Smed_v6_7350_0_1, [RH, Score=80.9, Expect=7e-17]} {Smes: dd_Smes_v1…
Irradiation	Int S/G2/M		S/G2/M, no gonads	Neoblast	Neoblast, stringent	MligTCv3c-18811.1	MligPCv3c-26733	human	2.85483	3.74419	3.77272	5.09349	5.0182	4.9353	1.84769	1.23954	1.27042	0.937628	2.44753	6.12075e-07	-0.0462143	1	0.0883215	0.934089	1.39216	0.0274333	1.58017	0.00506484	-0.512702	0.0104204	-0.46268	0.0178657	-0.824903	3.10894e-05	0.0499915	0.964427	-0.362101	0.483223	TRANSSPLICED	X1	dd_Smed_v6_7350_0_1	dd_Smes_v1_4471_1_2	Smp_142340.1		NUP43	nucleoporin 43kDa	UniRef50_K1RF41, Nucleoporin Nup43 n=1 Tax=Crassostrea gigas TaxID=29159 RepID=K1RF41_CRAGI; UniRef50_UPI0006B0A6C0, PREDICTED: nucleoporin Nup43-like n=1 Tax=Limulus polyphemus TaxID=6850 RepID=UPI0006B0A6C0	Mlig030699.g4	Mlig030699.g4 {Length: 1856} {TRANSSPLICED} {Human: ENSG00000120253, NUP43, nucleoporin 43kDa, [Score=85.5, Expect=3e-18]} {Smed: dd_Smed_v6_7350_0_1, [Score=71.6, Expect=5e-14]} {Smes: dd_Smes_v1_4471_1_2, [Score=71.6, Expect=5e-14]} {Smans: Smp_142340.1, [Score=87.0, Expect=5e-20]} {UniRef: UniRef50_K1RF41, Nucleoporin Nup43 n=1 Tax=Crassostrea gigas TaxID=29159 RepID=K1RF41_CRAGI, [Score=97.4,…
Irradiation	Int S/G2/M		S/G2/M, no gonads	Neoblast	Neoblast, stringent	MligTCv3c-18860.0	MligPCv3c-26794	human	4.77608	4.9411	4.9409	5.76415	6.0287	5.51468	4.55042	4.05809	4.04658	4.05322	0.982016	5.37216e-06	0.00233641	1	0.499163	0.0976175	1.18256	1.61501e-05	0.825896	0.0392767	-0.387412	0.00138221	-0.388139	0.00129702	-0.389445	0.000936085	-0.0007298	1	-0.00130055	1	TRANSSPLICED	X1	dd_Smed_v6_5604_0_1	dd_Smes_v1_43767_1_1	Smp_159870.1	Nucleolar protein,Nop52	RRP1B	ribosomal RNA processing 1 homolog B (S. cerevisiae)	UniRef50_A0A0I9N4F2, Bm2820 n=6 Tax=Chromadorea TaxID=119089 RepID=A0A0I9N4F2_BRUMA; UniRef50_UPI000695D633, PREDICTED: ribosomal RNA processing protein 1 homolog A-like isoform X1 n=5 Tax=Lingula unguis TaxID=7574 RepID=UPI000695D633	Mlig003350.g1, Mlig003350.g3	Mlig003350.g1 {Length: 2588} {TRANSSPLICED} {Pfam: Nucleolar protein,Nop52 [PF05997.10, score=141.3]} {Human: ENSG00000160208, RRP1B, ribosomal RNA processing 1 homolog B (S. cerevisiae), [Score=109, Expect=2e-25]} {Dmel: FBgn0022069, Nnp-1, Nnp-1, [Score=99.4, Expect=3e-22]} {Celegans: WBGene00008151, C47E12.7, Caenorhabditis elegans Protein C47E12.7 (C47E12.7) mRNA, complete cds., [RH, Score=11…
Irradiation	Int S/G2/M		S/G2/M, no gonads	Neoblast	Neoblast, stringent	MligTCv3c-18873.2	MligPCv3c-26810	human	4.6262	4.44097	4.79467	6.1845	6.10503	5.81704	4.62128	4.04573	3.9945	4.03879	1.58558	2.33222e-11	0.127025	0.736089	0.127163	0.91243	1.75432	5.73456e-10	1.28257	0.000421913	-0.477304	0.000674797	-0.512156	0.000205916	-0.477682	0.00044908	-0.0348543	0.937388	0.0344799	0.980055	TRANSSPLICED		dd_Smed_v6_4755_0_1	dd_Smes_v1_31622_1_1	Smp_160700.1	PWWP domain	WHSC1	Wolf-Hirschhorn syndrome candidate 1	UniRef50_UPI000359C32B, PREDICTED: histone-lysine N-methyltransferase NSD2-like n=1 Tax=Aplysia californica TaxID=6500 RepID=UPI000359C32B	Mlig026212.g1, Mlig014479.g2	Mlig026212.g1 {Length: 4770} {TRANSSPLICED} {Pfam: PWWP domain [PF00855.15, score=119.5]; SET domain [PF00856.26, score=79.9]; PHD-finger [PF00628.27, score=38.4]} {Human: ENSG00000109685, WHSC1, Wolf-Hirschhorn syndrome candidate 1, [RH, Score=657, Expect=0.0]; ENSG00000147548, WHSC1L1, Wolf-Hirschhorn syndrome candidate 1-like 1, [RH, Score=638, Expect=0.0]; ENSG00000165671, NSD1, nuclear recep…
Irradiation	Int S/G2/M		S/G2/M, no gonads	Neoblast	Neoblast, stringent	MligTCv3c-18885.1	MligPCv3c-26832	human	4.64329	3.62717	3.65979	5.56389	6.07227	5.12908	4.10878	3.02165	3.09232	2.80336	0.955007	0.00761469	0.205854	0.695618	0.663859	0.114221	2.5661	2.42837e-10	1.89098	0.000219165	-0.9891	3.50126e-16	-0.904568	7.3851e-14	-1.20644	1.76245e-23	0.0845177	0.810342	-0.301833	0.22802	TRANSSPLICED		dd_Smed_v6_3342_0_1	dd_Smes_v1_35097_1_1	Smp_121800.1	Replication factor-A C terminal domain	RPA1	replication protein A1, 70kDa	UniRef50_A0A0V0J9T9, Replication protein A DNA-binding subunit n=16 Tax=Platyhelminthes TaxID=6157 RepID=A0A0V0J9T9_SCHSO	Mlig015525.g1	Mlig015525.g1 {Length: 2355} {TRANSSPLICED} {Pfam: Replication factor-A C terminal domain [PF08646.8, score=154.5]; Replication protein A OB domain [PF16900.3, score=114.1]; Replication factor-A protein 1, N-terminal domain [PF04057.10, score=63.1]; OB-fold nucleic acid binding domain [PF01336.23, score=53.2]} {Human: ENSG00000132383, RPA1, replication protein A1, 70kDa, [Score=406, Expect=1e-134…
Irradiation	Int S/G2/M		S/G2/M, no gonads	Neoblast	Neoblast, stringent	MligTCv3c-18885.2	MligPCv3c-26833	human	4.34814	4.46457	4.93794	5.78041	5.81951	5.69411	5.02288	4.27034	4.30182	4.04572	1.5011	2.13051e-09	-0.107083	0.615337	0.253807	0.666994	1.48622	2.2431e-06	0.94472	0.00713254	-0.65032	1.24823e-08	-0.605084	1.03876e-07	-0.870144	6.80667e-15	0.0452311	0.90763	-0.265047	0.223792	TRANSSPLICED		dd_Smed_v6_3342_0_1	dd_Smes_v1_35097_1_1	Smp_121800.1	Replication factor-A C terminal domain	RPA1	replication protein A1, 70kDa	UniRef50_A0A0V0J9T9, Replication protein A DNA-binding subunit n=16 Tax=Platyhelminthes TaxID=6157 RepID=A0A0V0J9T9_SCHSO	Mlig021815.g1, Mlig007287.g1, Mlig032294.g2	Mlig021815.g1 {Length: 2279} {TRANSSPLICED} {Pfam: Replication factor-A C terminal domain [PF08646.8, score=154.3]; Replication protein A OB domain [PF16900.3, score=104.4]; Replication factor-A protein 1, N-terminal domain [PF04057.10, score=58.4]; OB-fold nucleic acid binding domain [PF01336.23, score=52.6]} {Human: ENSG00000132383, RPA1, replication protein A1, 70kDa, [RH, Score=435, Expect=1e…
Irradiation	Int S/G2/M		S/G2/M, no gonads	Neoblast	Neoblast, stringent	MligTCv3c-18901.1	MligPCv3c-26853	human	5.71537	5.78685	5.4865	7.30442	7.46499	7.13874	5.12247	4.29469	4.37736	4.33851	1.59405	4.15109e-12	-0.102988	0.805033	0.298187	0.319369	1.69573	1.0067e-10	1.83775	6.2759e-11	-0.721711	9.96412e-11	-0.626609	2.20204e-08	-0.678893	7.92752e-10	0.0950968	0.714123	-0.0522772	0.935051	TRANSSPLICED	Neoblast; Sexual_biased; X1	dd_Smed_v6_9628_0_1	dd_Smes_v1_89025_1_1	Smp_137390.1	Histone RNA hairpin-binding protein RNA-binding domain	SLBP	stem-loop binding protein	UniRef50_C1L4R6, Histone RNA hairpin-binding protein n=5 Tax=Schistosoma TaxID=6181 RepID=C1L4R6_SCHJA	Mlig027305.g2, Mlig027305.g1, Mlig007359.g1, Mlig005347.g5, Mlig030378.g1	Mlig027305.g2 {Length: 2548} {TRANSSPLICED} {Pfam: Histone RNA hairpin-binding protein RNA-binding domain [PF15247.4, score=81.3]} {Human: ENSG00000163950, SLBP, stem-loop binding protein, [RH, Score=82.8, Expect=5e-18]} {Dmel: FBgn0041186, Slbp, Stem-loop binding protein, [RH, Score=76.3, Expect=1e-15]} {Celegans: WBGene00000411, cdl-1, Caenorhabditis elegans Protein CDL-1 (cdl-1) mRNA, complete…
Irradiation	Int S/G2/M		S/G2/M, no gonads	Neoblast	Neoblast, stringent	MligTCv3c-18910.1	MligPCv3c-26867	human	4.91358	4.27181	4.06217	7.15777	6.38437	6.30631	5.54654	4.36409	4.00359	3.51713	2.28629	3.45123e-10	0.599428	0.150595	-0.632249	0.152742	2.16848	1.35495e-06	2.61154	4.45861e-08	-1.0801	3.19498e-13	-1.43326	2.79174e-22	-1.92055	6.82295e-38	-0.353161	0.0966172	-0.487263	0.0290649	TRANSSPLICED	X1	dd_Smed_v6_1258_0_1	dd_Smes_v1_98793_1_1	Smp_198380.1	Piwi domain	PIWIL1	piwi-like 1 (Drosophila)	UniRef50_B9ZU52, Piwi-like protein 1 n=12 Tax=Macrostomum lignano TaxID=282301 RepID=B9ZU52_9PLAT	Mlig016683.g1	Mlig016683.g1 {Length: 3824} {TRANSSPLICED} {Pfam: Piwi domain [PF02171.15, score=272.3]; PAZ domain [PF02170.20, score=98.5]; Argonaute linker 1 domain [PF08699.8, score=35.9]} {Human: ENSG00000125207, PIWIL1, piwi-like 1 (Drosophila), [RH, Score=550, Expect=0.0]} {Dmel: FBgn0250816, AGO3, Argonaute 3, [RH, Score=506, Expect=1e-166]} {Celegans: WBGene00004178, prg-1, Caenorhabditis elegans Prote…
Irradiation	Int S/G2/M		S/G2/M, no gonads	Neoblast	Neoblast, stringent	MligTCv3c-19040.0	MligPCv3c-27032	human	4.11282	4.25119	4.00484	6.38987	5.94267	5.607	4.51514	3.78916	3.82765	3.60417	2.33979	7.2986e-14	0.534971	0.0971073	-0.280669	0.4655	1.77421	7.91429e-06	1.96341	1.88813e-05	-0.622545	5.87906e-08	-0.572936	5.71098e-07	-0.803867	1.05285e-12	0.0496034	0.895329	-0.230915	0.36252	TRANSSPLICED					Tudor domain	TDRD1	tudor domain containing 1	UniRef50_A0A0M4HWR8, Tudor domain-containing 6 (Fragment) n=1 Tax=Macrostomum lignano TaxID=282301 RepID=A0A0M4HWR8_9PLAT	Mlig002182.g121	Mlig002182.g121 {Length: 3799} {TRANSSPLICED} {Pfam: Tudor domain [PF00567.22, score=139.2]; Agenet domain [PF05641.10, score=21.8]} {Human: ENSG00000095627, TDRD1, tudor domain containing 1, [Score=50.4, Expect=1e-05]} {UniRef: UniRef50_A0A0M4HWR8, Tudor domain-containing 6 (Fragment) n=1 Tax=Macrostomum lignano TaxID=282301 RepID=A0A0M4HWR8_9PLAT, [Score=898, Expect=0.0]} {RNA1509_4543}
Irradiation	Int S/G2/M		S/G2/M, no gonads	Neoblast	Neoblast, stringent	MligTCv3c-19054.0	MligPCv3c-27054	human	6.31044	6.51173	6.07846	7.57448	7.24997	6.92666	6.82707	6.51903	6.31639	6.22624	1.28688	1.78968e-27	0.435113	0.00055588	-0.155545	0.292206	0.781806	2.81604e-07	0.98321	8.98604e-08	-0.201909	0.0444052	-0.393696	3.53414e-05	-0.492919	1.26056e-07	-0.191787	0.161579	-0.0992217	0.741856		Testis; Sexual_biased; X1	dd_Smed_v6_11870_0_1; dd_Smed_v6_435_0_1	dd_Smes_v1_43070_1_1; dd_Smes_v1_98933_1_1	Smp_041740.1	TCP-1/cpn60 chaperonin family	CCT3	chaperonin containing TCP1, subunit 3 (gamma)	UniRef50_A0A1I8IQS3, T-complex protein 1 subunit gamma n=1 Tax=Macrostomum lignano TaxID=282301 RepID=A0A1I8IQS3_9PLAT	Mlig012959.g2	Mlig012959.g2 {Length: 2920} {Pfam: TCP-1/cpn60 chaperonin family [PF00118.22, score=528.4]} {Human: ENSG00000163468, CCT3, chaperonin containing TCP1, subunit 3 (gamma), [RH, Score=736, Expect=0.0]} {Dmel: FBgn0015019, Cctgamma, Cctgamma, [RH, Score=738, Expect=0.0]} {Celegans: WBGene00018782, cct-3, Caenorhabditis elegans Protein CCT-3 (cct-3) mRNA, complete cds., [RH, Score=666, Expect=0.0]} {…
Irradiation	Int S/G2/M		S/G2/M, no gonads	Neoblast	Neoblast, stringent	MligTCv3c-19132.0	MligPCv3c-27154	human	3.98111	3.94825	4.41808	5.51353	5.88754	5.42325	3.76624	2.9374	2.96435	2.7076	1.592	1.6201e-07	-0.170034	0.789075	0.516301	0.137708	2.00104	7.04541e-09	1.31845	0.00382706	-0.722522	1.38457e-07	-0.686027	5.32142e-07	-0.959971	2.28351e-12	0.0364844	0.955154	-0.273909	0.415097	TRANSSPLICED	Neoblast	dd_Smed_v6_46627_0_1	dd_Smes_v1_33688_1_3	Smp_171260.1	ATPase family associated with various cellular activities (AAA)	TRIP13	thyroid hormone receptor interactor 13	UniRef50_V5SKQ2, Pachytene checkpoint 2-like protein n=26 Tax=Eukaryota TaxID=2759 RepID=V5SKQ2_9BIVA	Mlig034454.g5, Mlig034454.g1, Mlig034454.g13	Mlig034454.g5 {Length: 2081} {TRANSSPLICED} {Pfam: ATPase family associated with various cellular activities (AAA) [PF00004.27, score=100.4]; AAA domain [PF13401.4, score=35.3]; AAA ATPase domain [PF13191.4, score=27.8]; AAA domain [PF13238.4, score=26.3]; Viral (Superfamily 1) RNA helicase [PF01443.16, score=23.4]} {Human: ENSG00000071539, TRIP13, thyroid hormone receptor interactor 13, [RH, Sco…
Irradiation	Int S/G2/M		S/G2/M, no gonads	Neoblast	Neoblast, stringent	MligTCv3c-19148.0	MligPCv3c-27174	human	4.22676	4.24182	3.83369	5.88166	5.49718	5.42134	4.61261	3.64622	3.73907	3.70641	1.71282	9.51935e-07	0.224559	0.609848	-0.227504	0.66629	1.32792	0.00633489	1.99583	0.000150462	-0.868518	3.01206e-11	-0.755867	5.60532e-09	-0.802042	3.78783e-10	0.112642	0.722401	-0.0461625	0.963874	TRANSSPLICED	Sexual_biased	dd_Smed_v6_5100_0_1	dd_Smes_v1_40319_1_1	Smp_021550.1	Rad4 beta-hairpin domain 3	XPC	xeroderma pigmentosum, complementation group C	UniRef50_UPI0006B0DFF1, PREDICTED: DNA repair protein complementing XP-C cells homolog n=1 Tax=Limulus polyphemus TaxID=6850 RepID=UPI0006B0DFF1	Mlig015892.g1, Mlig017655.g2	Mlig015892.g1 {Length: 4356} {TRANSSPLICED} {Pfam: Rad4 beta-hairpin domain 3 [PF10405.7, score=86.8]; Rad4 beta-hairpin domain 2 [PF10404.7, score=58.7]; Rad4 transglutaminase-like domain [PF03835.13, score=54.4]; Rad4 beta-hairpin domain 1 [PF10403.7, score=53.6]} {Human: ENSG00000154767, XPC, xeroderma pigmentosum, complementation group C, [RH, Score=274, Expect=5e-78]} {Dmel: FBgn0004698, mus…
Irradiation	Int S/G2/M		S/G2/M, no gonads	Neoblast	Neoblast, stringent	MligTCv3c-19166.0	MligPCv3c-27196	human	6.42894	6.37041	6.19266	7.46301	7.63109	6.99289	6.40988	6.04914	5.92062	6.00933	1.03593	0.000421379	0.220165	0.601583	0.302924	0.450267	1.26699	0.000315271	0.98627	0.0170239	-0.253655	0.037446	-0.372745	0.00157822	-0.293511	0.0123775	-0.11909	0.605818	0.0792352	0.870807	TRANSSPLICED		dd_Smed_v6_2295_0_3	dd_Smes_v1_46752_1_1		SRP40, C-terminal domain	NOLC1	nucleolar and coiled-body phosphoprotein 1	UniRef50_UPI00035A2E8C, PREDICTED: nucleolar and coiled-body phosphoprotein 1-like isoform X1 n=2 Tax=Aplysia californica TaxID=6500 RepID=UPI00035A2E8C; UniRef50_UPI0006966348, PREDICTED: nucleolar and coiled-body phosphoprotein 1-like isoform X2 n=3 Tax=Lingula unguis TaxID=7574 RepID=UPI0006966348	Mlig001228.g16	Mlig001228.g16 {Length: 4863} {TRANSSPLICED} {Pfam: SRP40, C-terminal domain [PF05022.10, score=90.5]} {Human: ENSG00000166197, NOLC1, nucleolar and coiled-body phosphoprotein 1, [RH, Score=106, Expect=8e-25]} {Dmel: FBgn0037137, Nopp140, Nopp140, [RH, Score=101, Expect=2e-23]} {Celegans: WBGene00000931, dao-5, Caenorhabditis elegans Protein DAO-5, isoform a (dao-5) mRNA, complete cds., [RH, Scor…
Irradiation	Int S/G2/M		S/G2/M, no gonads	Neoblast	Neoblast, stringent	MligTCv3c-19166.4	MligPCv3c-27196	human	5.54015	5.85197	5.26892	7.20726	7.30774	6.98842	4.999	4.18338	4.03651	3.98259	1.68641	1.38048e-07	-0.0260159	0.976357	0.232572	0.630048	1.46886	9.30848e-05	1.93153	8.64169e-07	-0.709803	1.74281e-10	-0.846338	2.03986e-14	-0.904388	1.03307e-16	-0.136536	0.532257	-0.0580384	0.916087	TRANSSPLICED		dd_Smed_v6_2295_0_3	dd_Smes_v1_46752_1_1		SRP40, C-terminal domain	NOLC1	nucleolar and coiled-body phosphoprotein 1	UniRef50_UPI00035A2E8C, PREDICTED: nucleolar and coiled-body phosphoprotein 1-like isoform X1 n=2 Tax=Aplysia californica TaxID=6500 RepID=UPI00035A2E8C; UniRef50_UPI00064D2D88, PREDICTED: nucleolar and coiled-body phosphoprotein 1 isoform X2 n=1 Tax=Xenopus tropicalis TaxID=8364 RepID=UPI00064D2D88; UniRef50_UPI0006966348, PREDICTED: nucleolar and coiled-body phosphoprotein 1-like isoform X2 n=3…	Mlig001228.g15, Mlig001228.g18	Mlig001228.g15 {Length: 1031} {TRANSSPLICED} {Pfam: SRP40, C-terminal domain [PF05022.10, score=91.0]} {Human: ENSG00000166197, NOLC1, nucleolar and coiled-body phosphoprotein 1, [RH, Score=106, Expect=2e-25]} {Dmel: FBgn0037137, Nopp140, Nopp140, [RH, Score=101, Expect=4e-24]} {Celegans: WBGene00000931, dao-5, Caenorhabditis elegans Protein DAO-5, isoform a (dao-5) mRNA, complete cds., [RH, Scor…
Irradiation	Int S/G2/M		S/G2/M, no gonads	Neoblast	Neoblast, stringent	MligTCv3c-19183.1	MligPCv3c-27216	human	4.40891	3.56383	4.28331	5.47229	5.38152	5.38927	4.45913	3.77284	3.71393	3.61937	1.12891	6.05633e-05	-0.173918	0.753358	0.07656	0.865988	1.96563	1.58658e-08	1.43227	0.00039505	-0.579911	2.08702e-06	-0.6324	2.16148e-07	-0.730247	9.65695e-10	-0.0524915	0.892382	-0.0978342	0.837498	TRANSSPLICED		dd_Smed_v6_5375_0_1	dd_Smes_v1_78260_1_1	Smp_134650.1	CTP synthase N-terminus	CTPS	CTP synthase	UniRef50_P17812, CTP synthase 1 n=767 Tax=Eukaryota TaxID=2759 RepID=PYRG1_HUMAN; UniRef50_Q5XHA8, CTP synthase 1-A n=104 Tax=Eukaryota TaxID=2759 RepID=PYG1A_XENLA	Mlig006474.g1, Mlig023532.g1	Mlig006474.g1 {Length: 4042} {TRANSSPLICED} {Pfam: CTP synthase N-terminus [PF06418.12, score=417.0]; Glutamine amidotransferase class-I [PF00117.26, score=183.1]; Peptidase C26 [PF07722.11, score=19.5]} {Human: ENSG00000171793, CTPS, CTP synthase, [RH, Score=714, Expect=0.0]} {Dmel: FBgn0266452, CTPsyn, CTP synthase, [RH, Score=654, Expect=0.0]} {Celegans: WBGene00012316, ctps-1, Caenorhabditis …
Irradiation	Int S/G2/M		S/G2/M, no gonads	Neoblast	Neoblast, stringent	MligTCv3c-19203.2	MligPCv3c-8717	human	3.70899	2.988	2.13825	5.21003	5.22443	4.25354	3.04678	2.09688	1.72632	1.85811	1.59466	0.000774833	0.696825	0.254284	0.176979	0.879104	2.38738	0.00012006	3.70432	2.07884e-05	-0.849165	7.38182e-08	-1.22627	4.10395e-14	-1.0935	3.93187e-12	-0.377089	0.152839	0.132822	0.865401		Epidermal progenitors (early); X1; X2	dd_Smed_v6_5700_0_1; dd_Smed_v6_6148_0_1; dd_Smed_v6_506_0_1	dd_Smes_v1_37771_1_1; dd_Smes_v1_39204_1_1; dd_Smes_v1_81067_1_1; dd_Smes_v1_98586_1_1	Smp_053300.1; Smp_053390.1; Smp_194870.1	Centromere kinetochore component CENP-T histone fold	HIST2H4A	histone cluster 2, H4a	UniRef50_A0A096MKW9, Histone H4 n=10 Tax=Eutheria TaxID=9347 RepID=A0A096MKW9_PAPAN; UniRef50_G1TD51, Histone H4 n=22 Tax=cellular organisms TaxID=131567 RepID=G1TD51_RABIT; UniRef50_G3U1Z3, Histone H4 n=3 Tax=Eutheria TaxID=9347 RepID=G3U1Z3_LOXAF; UniRef50_G3UK31, Histone H4 n=18 Tax=Bilateria TaxID=33213 RepID=G3UK31_LOXAF; UniRef50_G3UKU6, Histone H4 n=9 Tax=Bilateria TaxID=33213 RepID=G3UKU6…	Mlig018329.g3, Mlig018329.g1	Mlig018329.g3 {Length: 2016} {Pfam: Centromere kinetochore component CENP-T histone fold [PF15511.4, score=35.5]; TATA box binding protein associated factor (TAF) [PF02969.15, score=24.9]; CENP-S protein [PF15630.4, score=23.7]; Core histone H2A/H2B/H3/H4 [PF00125.22, score=22.9]; Histone-like transcription factor (CBF/NF-Y) and archaeal histone [PF00808.21, score=22.0]} {Human: ENSG00000183941, …
Irradiation	Int S/G2/M		S/G2/M, no gonads	Neoblast	Neoblast, stringent	MligTCv3c-19203.3	MligPCv3c-8717	human	1.70379	1.78839	2.11824	3.00919	4.0456	3.48077	1.43083	0.397038	0.069434	-0.0377405	1.79914	0.0159702	-0.802104	0.240573	1.36576	0.0596828	2.86273	0.000579401	3.03514	0.0017156	-0.955929	3.95759e-05	-1.31389	4.45447e-08	-1.43652	2.06065e-09	-0.357909	0.508176	-0.12235	0.981545		X1; X2	dd_Smed_v6_5700_0_1; dd_Smed_v6_6148_0_1; dd_Smed_v6_506_0_1	dd_Smes_v1_37771_1_1; dd_Smes_v1_39204_1_1; dd_Smes_v1_81067_1_1; dd_Smes_v1_98586_1_1	Smp_053300.1; Smp_053390.1; Smp_194870.1	Centromere kinetochore component CENP-T histone fold	HIST2H4A	histone cluster 2, H4a	UniRef50_A0A096MKW9, Histone H4 n=10 Tax=Eutheria TaxID=9347 RepID=A0A096MKW9_PAPAN; UniRef50_G1TD51, Histone H4 n=22 Tax=cellular organisms TaxID=131567 RepID=G1TD51_RABIT; UniRef50_G3U1Z3, Histone H4 n=3 Tax=Eutheria TaxID=9347 RepID=G3U1Z3_LOXAF; UniRef50_G3UK31, Histone H4 n=18 Tax=Bilateria TaxID=33213 RepID=G3UK31_LOXAF; UniRef50_G3UKU6, Histone H4 n=9 Tax=Bilateria TaxID=33213 RepID=G3UKU6…	Mlig031149.g1, Mlig018329.g2, Mlig054192.g1, Mlig057734.g1	Mlig031149.g1 {Length: 1451} {Pfam: Centromere kinetochore component CENP-T histone fold [PF15511.4, score=35.5]; TATA box binding protein associated factor (TAF) [PF02969.15, score=24.9]; CENP-S protein [PF15630.4, score=23.7]; Core histone H2A/H2B/H3/H4 [PF00125.22, score=22.9]; Histone-like transcription factor (CBF/NF-Y) and archaeal histone [PF00808.21, score=22.0]} {Human: ENSG00000183941, …
Irradiation	Int S/G2/M		S/G2/M, no gonads	Neoblast	Neoblast, stringent	MligTCv3c-19209.0	MligPCv3c-27249	human	4.21965	4.33302	3.66515	6.4047	5.68785	5.39442	5.25064	4.38571	4.36641	4.36818	2.24602	2.4165e-11	0.770947	0.0302219	-0.560917	0.118151	1.4227	0.00209119	2.16689	1.4096e-05	-0.759699	7.86082e-12	-0.765952	5.29477e-12	-0.777255	1.49798e-12	-0.00625571	1	-0.0112956	1	TRANSSPLICED		dd_Smed_v6_11559_0_2	dd_Smes_v1_35470_1_2	Smp_154780.1	RNA cap guanine-N2 methyltransferase	TGS1	trimethylguanosine synthase 1	UniRef50_UPI0005C3574C, PREDICTED: trimethylguanosine synthase-like n=1 Tax=Crassostrea gigas TaxID=29159 RepID=UPI0005C3574C; UniRef50_UPI0006966300, PREDICTED: trimethylguanosine synthase-like n=1 Tax=Lingula unguis TaxID=7574 RepID=UPI0006966300; UniRef50_UPI00077A98A5, UPI00077A98A5 related cluster n=1 Tax=unknown TaxID= RepID=UPI00077A98A5	Mlig019700.g1	Mlig019700.g1 {Length: 3998} {TRANSSPLICED} {Pfam: RNA cap guanine-N2 methyltransferase [PF09445.8, score=145.2]; Methyltransferase domain [PF13649.4, score=27.5]; Methyltransferase domain [PF13847.4, score=23.4]} {Human: ENSG00000137574, TGS1, trimethylguanosine synthase 1, [RH, Score=204, Expect=4e-56]} {Dmel: FBgn0266195, Tgs1, Trimethylguanosine synthase 1 ortholog (H. sapiens), [RH, Score=19…
Irradiation	Int S/G2/M		S/G2/M, no gonads	Neoblast	Neoblast, stringent	MligTCv3c-19218.0	MligPCv3c-27257	human	4.2254	3.82317	3.97213	5.79265	5.45203	5.1986	2.97678	1.75111	1.72616	1.51133	1.63351	0.000189797	0.383151	0.471071	-0.235369	0.603623	1.7018	0.0033158	1.59463	0.00412848	-1.1498	5.31543e-12	-1.17058	4.13712e-12	-1.37012	6.94425e-17	-0.0208147	1	-0.19944	0.714271	TRANSSPLICED						MAP7D3	MAP7 domain containing 3	UniRef50_A7SXB1, Predicted protein (Fragment) n=2 Tax=Nematostella vectensis TaxID=45351 RepID=A7SXB1_NEMVE	Mlig022475.g2	Mlig022475.g2 {Length: 1315} {TRANSSPLICED} {Human: ENSG00000129680, MAP7D3, MAP7 domain containing 3, [Score=57.4, Expect=1e-08]} {UniRef: UniRef50_A7SXB1, Predicted protein (Fragment) n=2 Tax=Nematostella vectensis TaxID=45351 RepID=A7SXB1_NEMVE, [Score=84.7, Expect=5e-18]} {RNA1509_29395, RNA1509_46464}
Irradiation	Int S/G2/M		S/G2/M, no gonads	Neoblast	Neoblast, stringent	MligTCv3c-19218.1	MligPCv3c-27257	human	3.34097	3.63949	4.09809	5.42816	5.38021	5.35291	3.13711	2.01224	1.94496	1.60054	2.21532	1.43945e-08	-0.183401	0.645361	0.106763	1	1.85829	7.88835e-05	1.62532	0.00431248	-1.03171	1.42088e-07	-1.09976	2.44443e-08	-1.43714	9.23948e-14	-0.0680637	0.945176	-0.337284	0.481835	TRANSSPLICED						MAP7D3	MAP7 domain containing 3	UniRef50_A7SXB1, Predicted protein (Fragment) n=2 Tax=Nematostella vectensis TaxID=45351 RepID=A7SXB1_NEMVE	Mlig022475.g1, Mlig030710.g1	Mlig022475.g1 {Length: 1336} {TRANSSPLICED} {Human: ENSG00000129680, MAP7D3, MAP7 domain containing 3, [Score=57.0, Expect=2e-08]} {UniRef: UniRef50_A7SXB1, Predicted protein (Fragment) n=2 Tax=Nematostella vectensis TaxID=45351 RepID=A7SXB1_NEMVE, [Score=84.3, Expect=7e-18]} {RNA1509_46464} ### Mlig030710.g1 {Length: 1254} {TRANSSPLICED} {Human: ENSG00000129680, MAP7D3, MAP7 domain containing 3,…
Irradiation	Int S/G2/M		S/G2/M, no gonads	Neoblast	Neoblast, stringent	MligTCv3c-19226.0	MligPCv3c-27267	human	1.62882	1.57675	2.71472	3.82883	3.67246	3.3341	2.83682	2.19214	2.21033	2.00037	2.76599	7.62702e-07	0.305195	0.783719	-0.00988349	1	2.63045	0.000293078	1.44904	0.0322794	-0.55927	0.000541794	-0.520674	0.00098444	-0.728457	1.84431e-06	0.0385793	0.966004	-0.207737	0.646591	TRANSSPLICED	X1	dd_Smed_v6_4405_0_1	dd_Smes_v1_40814_5_9	Smp_037400.1	Tetratricopeptide repeat	CDC23	cell division cycle 23 homolog (S. cerevisiae)	UniRef50_G4VRQ5, Putative cell division cycle n=4 Tax=Schistosoma TaxID=6181 RepID=G4VRQ5_SCHMA	Mlig001955.g2	Mlig001955.g2 {Length: 3812} {TRANSSPLICED} {Pfam: Tetratricopeptide repeat [PF00515.26, score=60.2]; Tetratricopeptide repeat [PF13181.4, score=59.2]; Tetratricopeptide repeat [PF07719.15, score=54.9]; Tetratricopeptide repeat [PF13428.4, score=54.6]; TPR repeat [PF13414.4, score=43.6]; Anaphase promoting complex subunit 8 / Cdc23 [PF04049.11, score=39.2]; Tetratricopeptide repeat [PF14559.4, sc…
Irradiation	Int S/G2/M		S/G2/M, no gonads	Neoblast	Neoblast, stringent	MligTCv3c-19226.1	MligPCv3c-27267	human	2.02678	2.02863	2.84987	4.19602	3.86512	3.5665	2.60689	1.81555	1.69592	1.61447	2.58554	7.04961e-09	0.469726	0.392847	-0.179455	0.772703	2.20005	6.39978e-05	1.41257	0.0426708	-0.699048	4.26374e-05	-0.807038	2.04321e-06	-0.893004	7.42074e-08	-0.107998	0.819839	-0.0859047	0.934341	TRANSSPLICED	X1	dd_Smed_v6_4405_0_1	dd_Smes_v1_40814_5_9	Smp_037400.1	Tetratricopeptide repeat	CDC23	cell division cycle 23 homolog (S. cerevisiae)	UniRef50_G4VRQ5, Putative cell division cycle n=4 Tax=Schistosoma TaxID=6181 RepID=G4VRQ5_SCHMA	Mlig007293.g1, Mlig007293.g3, Mlig007293.g2	Mlig007293.g1 {Length: 2697} {TRANSSPLICED} {Pfam: Tetratricopeptide repeat [PF00515.26, score=60.2]; Tetratricopeptide repeat [PF13181.4, score=59.2]; Tetratricopeptide repeat [PF07719.15, score=54.9]; Tetratricopeptide repeat [PF13428.4, score=54.6]; TPR repeat [PF13414.4, score=43.6]; Anaphase promoting complex subunit 8 / Cdc23 [PF04049.11, score=39.2]; Tetratricopeptide repeat [PF14559.4, sc…
Irradiation	Int S/G2/M		S/G2/M, no gonads	Neoblast	Neoblast, stringent	MligTCv3c-19234.0	MligPCv3c-27277	non-conserved	5.2423	5.47253	5.49438	7.06247	6.5236	6.69942	5.37915	4.77291	4.74553	4.7079	1.82107	2.81518e-09	0.0999903	0.830516	-0.364823	0.297487	1.09215	0.00875209	1.42545	0.000684748	-0.49695	1.22658e-05	-0.515933	5.15154e-06	-0.562393	4.35981e-07	-0.0189844	0.973948	-0.0464555	0.94605	TRANSSPLICED								UniRef50_UPI0002658D4D, PREDICTED: G kinase-anchoring protein 1-like n=1 Tax=Metaseiulus occidentalis TaxID=34638 RepID=UPI0002658D4D	Mlig032131.g2, Mlig032131.g1, Mlig032131.g3, Mlig017138.g1	Mlig032131.g2 {Length: 1778} {TRANSSPLICED} {UniRef: UniRef50_UPI0002658D4D, PREDICTED: G kinase-anchoring protein 1-like n=1 Tax=Metaseiulus occidentalis TaxID=34638 RepID=UPI0002658D4D, [Score=58.2, Expect=2e-07]} {RNA1509_7193} ### Mlig032131.g1 {Length: 1778} {TRANSSPLICED} {UniRef: UniRef50_UPI0002658D4D, PREDICTED: G kinase-anchoring protein 1-like n=1 Tax=Metaseiulus occidentalis TaxID=346…
Irradiation	Int S/G2/M		S/G2/M, no gonads	Neoblast	Neoblast, stringent	MligTCv3c-19323.0	MligPCv3c-27394	human	3.5763	3.44368	2.69014	5.26163	5.42305	4.58467	2.60009	1.42055	1.77107	1.43794	1.796	4.31918e-06	0.467411	0.265892	0.314261	0.424606	2.1135	3.27636e-06	2.79693	1.4209e-05	-1.10396	2.83859e-09	-0.713485	6.02266e-05	-1.07444	2.36707e-09	0.390389	0.229934	-0.360858	0.436288	TRANSSPLICED	X1	dd_Smed_v6_11627_0_1	dd_Smes_v1_32914_1_5	Smp_141380.1	Protein kinase domain	VRK1	vaccinia related kinase 1	UniRef50_UPI0006B849F1, PREDICTED: serine/threonine-protein kinase VRK1-like isoform X1 n=12 Tax=Euteleosteomorpha TaxID=1489388 RepID=UPI0006B849F1	Mlig004277.g1	Mlig004277.g1 {Length: 2138} {TRANSSPLICED} {Pfam: Protein kinase domain [PF00069.23, score=58.0]; Protein tyrosine kinase [PF07714.15, score=32.9]} {Human: ENSG00000100749, VRK1, vaccinia related kinase 1, [RH, Score=213, Expect=1e-63]} {Dmel: FBgn0027889, ball, ballchen, [RH, Score=181, Expect=8e-50]} {Celegans: WBGene00017895, vrk-1, Caenorhabditis elegans Protein VRK-1 (vrk-1) mRNA, complete …
Irradiation	Int S/G2/M		S/G2/M, no gonads	Neoblast	Neoblast, stringent	MligTCv3c-19323.1	MligPCv3c-27395	human	5.10449	5.08751	4.57888	6.77151	6.91959	6.05816	4.47573	3.36852	3.54129	3.19086	1.69222	1.71986e-14	0.474576	0.0502809	0.274937	0.331419	1.84081	1.55426e-13	1.69878	5.33827e-08	-1.00944	3.47201e-12	-0.81436	1.48872e-08	-1.18323	1.6422e-16	0.195068	0.501073	-0.368844	0.172947	TRANSSPLICED	X1	dd_Smed_v6_11627_0_1	dd_Smes_v1_32914_1_5	Smp_141380.1	Protein kinase domain	VRK1	vaccinia related kinase 1	UniRef50_UPI0006B849F1, PREDICTED: serine/threonine-protein kinase VRK1-like isoform X1 n=12 Tax=Euteleosteomorpha TaxID=1489388 RepID=UPI0006B849F1	Mlig004277.g3, Mlig004277.g2	Mlig004277.g3 {Length: 2171} {TRANSSPLICED} {Pfam: Protein kinase domain [PF00069.23, score=58.0]; Protein tyrosine kinase [PF07714.15, score=32.9]} {Human: ENSG00000100749, VRK1, vaccinia related kinase 1, [RH, Score=214, Expect=5e-64]} {Dmel: FBgn0027889, ball, ballchen, [RH, Score=181, Expect=6e-50]} {Celegans: WBGene00017895, vrk-1, Caenorhabditis elegans Protein VRK-1 (vrk-1) mRNA, complete …
Irradiation	Int S/G2/M		S/G2/M, no gonads	Neoblast	Neoblast, stringent	MligTCv3c-19343.1	MligPCv3c-27418	human	5.3186	5.2749	4.75316	6.66567	6.32355	6.18988	5.20646	4.72463	4.77667	4.72343	1.35604	0.000123801	0.212586	0.71996	-0.191323	0.667621	1.07202	0.0264079	1.70299	0.000145062	-0.380176	0.0021651	-0.31133	0.0116448	-0.377	0.00175198	0.0688433	0.834694	-0.0656661	0.910949	TRANSSPLICED	X1	dd_Smed_v6_9059_0_1	dd_Smes_v1_12204_1_2	Smp_129500.1	RNA polymerase Rpb1, domain 5	POLR1A	polymerase (RNA) I polypeptide A, 194kDa	UniRef50_A0A0K0E4R2, DNA-directed RNA polymerase subunit n=6 Tax=Panagrolaimoidea TaxID=55746 RepID=A0A0K0E4R2_STRER; UniRef50_D2A5Z9, DNA-directed RNA polymerase subunit n=1 Tax=Tribolium castaneum TaxID=7070 RepID=D2A5Z9_TRICA	Mlig016987.g2, Mlig016987.g3	Mlig016987.g2 {Length: 6053} {TRANSSPLICED} {Pfam: RNA polymerase Rpb1, domain 5 [PF04998.15, score=273.5]; RNA polymerase Rpb1, domain 2 [PF00623.18, score=199.3]; RNA polymerase Rpb1, domain 3 [PF04983.16, score=99.3]; RNA polymerase Rpb1, domain 1 [PF04997.10, score=78.4]; RNA polymerase Rpb1, domain 4 [PF05000.15, score=63.7]} {Human: ENSG00000068654, POLR1A, polymerase (RNA) I polypeptide A,…
Irradiation	Int S/G2/M		S/G2/M, no gonads	Neoblast	Neoblast, stringent	MligTCv3c-19410.0	MligPCv3c-27496	non-conserved	7.21019	7.54616	6.74098	9.69617	9.27427	8.77449	8.03315	7.12048	6.64621	6.03756	2.47924	3.08062e-42	0.656578	0.000384334	-0.305118	0.177497	1.70042	4.00389e-18	2.18926	3.40564e-25	-0.806475	6.61954e-18	-1.27739	6.4156e-43	-1.88578	8.66217e-90	-0.470918	5.40612e-06	-0.608382	1.00128e-08	TRANSSPLICED									Mlig021163.g1, Mlig021163.g4, Mlig021163.g5	Mlig021163.g1 {Length: 1686} {TRANSSPLICED} {RNA1509_490} ### Mlig021163.g4 {Length: 1686} {TRANSSPLICED} {RNA1509_37608, RNA1509_490} ### Mlig021163.g5 {Length: 1686} {TRANSSPLICED} {RNA1509_490, RNA1509_50533}
Irradiation	Int S/G2/M		S/G2/M, no gonads	Neoblast	Neoblast, stringent	MligTCv3c-19484.0	MligPCv3c-27585	human	4.63106	4.36067	2.82188	5.34474	5.56819	5.23424	4.80464	3.35013	2.94833	2.72148	0.73738	0.00360689	-0.1706	0.756636	0.356643	0.244672	1.22487	3.4423e-05	3.31265	2.72902e-10	-1.35952	6.93304e-25	-1.75492	1.01318e-38	-1.98498	5.37861e-49	-0.395393	0.0393787	-0.23001	0.534745	TRANSSPLICED	Asexual_biased	dd_Smed_v6_1260_0_1	dd_Smes_v1_66500_1_1	Smp_200410.1	Thymidylate synthase	TYMS	thymidylate synthetase	UniRef50_H3GWN7, Bifunctional dihydrofolate reductase-thymidylate synthase n=22 Tax=Eukaryota TaxID=2759 RepID=H3GWN7_PHYRM	Mlig010324.g3	Mlig010324.g3 {Length: 4372} {TRANSSPLICED} {Pfam: Thymidylate synthase [PF00303.17, score=372.8]} {Human: ENSG00000176890, TYMS, thymidylate synthetase, [RH, Score=387, Expect=1e-135]} {Dmel: FBgn0024920, Ts, Ts, [RH, Score=393, Expect=1e-138]} {Celegans: WBGene00022455, tyms-1, Caenorhabditis elegans Protein Y110A7A.4 (Y110A7A.4) mRNA, complete cds., [RH, Score=366, Expect=1e-127]} {Smed: dd_Sm…
Irradiation	Int S/G2/M		S/G2/M, no gonads	Neoblast	Neoblast, stringent	MligTCv3c-19484.1	MligPCv3c-27585	human	4.66389	4.0611	4.12712	5.96437	5.82053	5.11041	5.04047	3.55938	3.20904	3.07822	1.33025	8.2226e-13	0.631567	0.000851137	-0.16112	0.966162	1.66131	2.99229e-13	1.43735	0.00107369	-1.38269	1.89505e-28	-1.73039	6.92427e-42	-1.86331	6.73765e-49	-0.347694	0.0655276	-0.132892	0.776321	TRANSSPLICED	Asexual_biased	dd_Smed_v6_1260_0_1	dd_Smes_v1_66500_1_1	Smp_200410.1	Thymidylate synthase	TYMS	thymidylate synthetase	UniRef50_H3GWN7, Bifunctional dihydrofolate reductase-thymidylate synthase n=22 Tax=Eukaryota TaxID=2759 RepID=H3GWN7_PHYRM	Mlig010324.g1	Mlig010324.g1 {Length: 4447} {TRANSSPLICED} {Pfam: Thymidylate synthase [PF00303.17, score=373.4]} {Human: ENSG00000176890, TYMS, thymidylate synthetase, [RH, Score=389, Expect=1e-136]} {Dmel: FBgn0024920, Ts, Ts, [RH, Score=393, Expect=1e-138]} {Celegans: WBGene00022455, tyms-1, Caenorhabditis elegans Protein Y110A7A.4 (Y110A7A.4) mRNA, complete cds., [RH, Score=368, Expect=1e-128]} {Smed: dd_Sm…
Irradiation	Int S/G2/M		S/G2/M, no gonads	Neoblast	Neoblast, stringent	MligTCv3c-19484.3	MligPCv3c-27585	human	2.34476	2.11363	2.32082	3.36035	3.86511	3.47567	1.92929	1.08558	1.0673	0.8675	1.3036	0.0076685	-0.292172	0.488435	0.640054	0.0974048	2.07194	0.000165693	2.41219	0.00520194	-0.767882	0.000113555	-0.775016	9.22191e-05	-0.984612	5.17863e-07	-0.00716772	1	-0.20947	0.803607	TRANSSPLICED	Asexual_biased	dd_Smed_v6_1260_0_1	dd_Smes_v1_66500_1_1	Smp_200410.1	Thymidylate synthase	TYMS	thymidylate synthetase	UniRef50_H3GWN7, Bifunctional dihydrofolate reductase-thymidylate synthase n=22 Tax=Eukaryota TaxID=2759 RepID=H3GWN7_PHYRM	Mlig013957.g1	Mlig013957.g1 {Length: 2035} {TRANSSPLICED} {Pfam: Thymidylate synthase [PF00303.17, score=372.2]} {Human: ENSG00000176890, TYMS, thymidylate synthetase, [RH, Score=386, Expect=1e-135]} {Dmel: FBgn0024920, Ts, Ts, [RH, Score=392, Expect=1e-137]} {Celegans: WBGene00022455, tyms-1, Caenorhabditis elegans Protein Y110A7A.4 (Y110A7A.4) mRNA, complete cds., [RH, Score=366, Expect=1e-127]} {Smed: dd_Sm…
Irradiation	Int S/G2/M		S/G2/M, no gonads	Neoblast	Neoblast, stringent	MligTCv3c-19491.0	MligPCv3c-27594	human	3.94036	3.79147	3.20911	5.60801	5.1272	5.09155	4.93245	4.54421	4.36963	4.30132	1.76864	3.90165e-08	0.291358	0.464966	-0.33092	0.479617	1.44658	0.000649695	2.47521	2.26603e-06	-0.286171	0.00895235	-0.445483	2.45914e-05	-0.522679	4.2245e-07	-0.159311	0.362426	-0.0771889	0.859532	TRANSSPLICED	X1	dd_Smed_v6_1985_0_2	dd_Smes_v1_11825_2_1	Smp_068440.1	DEAD/DEAH box helicase	DDX4	DEAD (Asp-Glu-Ala-Asp) box polypeptide 4	UniRef50_A9J0E5, DEAD box helicase n=2 Tax=Macrostomum lignano TaxID=282301 RepID=A9J0E5_9PLAT	Mlig019643.g4, Mlig022987.g4	Mlig019643.g4 {Length: 3943} {TRANSSPLICED} {Pfam: DEAD/DEAH box helicase [PF00270.27, score=146.6]; Zinc knuckle [PF00098.21, score=131.4]; Helicase conserved C-terminal domain [PF00271.29, score=95.0]; GAG-polyprotein viral zinc-finger [PF14787.4, score=31.1]; Type III restriction enzyme, res subunit [PF04851.13, score=27.4]; Zinc knuckle [PF13917.4, score=25.6]; Zinc knuckle [PF13696.4, score=…
Irradiation	Int S/G2/M		S/G2/M, no gonads	Neoblast	Neoblast, stringent	MligTCv3c-19517.0	MligPCv3c-27625	non-conserved	5.47633	5.30364	5.13142	6.98623	7.09529	6.75327	5.91317	5.01088	4.99216	5.0128	1.53821	1.04617e-08	-0.0209863	1	0.245494	0.507237	1.816	1.69873e-09	1.84271	1.89643e-08	-0.800732	3.48488e-14	-0.803359	2.3015e-14	-0.793739	2.90372e-14	-0.00262962	1	0.00962506	1	TRANSSPLICED									Mlig023361.g5, Mlig004134.g2, Mlig032711.g1	Mlig023361.g5 {Length: 4432} {TRANSSPLICED} {RNA1509_10275, RNA1509_13956, RNA1509_14661} ### Mlig004134.g2 {Length: 4091} {TRANSSPLICED} {RNA1509_13956, RNA1509_26130} ### Mlig032711.g1 {Length: 4143} {TRANSSPLICED} {RNA1509_13956, RNA1509_23518}
Irradiation	Int S/G2/M		S/G2/M, no gonads	Neoblast	Neoblast, stringent	MligTCv3c-19566.0	MligPCv3c-27692	human	3.94261	3.81067	3.59412	4.80852	4.84901	4.49975	4.82288	4.3781	4.3332	4.35413	0.941824	0.000719629	0.108648	0.893181	0.2367	0.612745	1.15873	0.00132993	1.29054	0.00428108	-0.341038	0.0117312	-0.373287	0.00505576	-0.362206	0.00567605	-0.0322506	0.945201	0.0110852	1	TRANSSPLICED	X1	dd_Smed_v6_6638_0_1	dd_Smes_v1_10409_1_1	Smp_152860.1	Tetratricopeptide repeat	TTC27	tetratricopeptide repeat domain 27	UniRef50_UPI000719D54D, PREDICTED: tetratricopeptide repeat protein 27-like isoform X1 n=3 Tax=Priapulus caudatus TaxID=37621 RepID=UPI000719D54D	Mlig054556.g1, Mlig002062.g3, Mlig011823.g2	Mlig054556.g1 {Length: 1476} {RNA1509_37354} ### Mlig002062.g3 {Length: 3547} {TRANSSPLICED} {Pfam: Tetratricopeptide repeat [PF07719.15, score=59.9]; TPR repeat [PF13414.4, score=37.0]; Tetratricopeptide repeat [PF00515.26, score=36.0]; Tetratricopeptide repeat [PF14559.4, score=35.5]; Tetratricopeptide repeat [PF13428.4, score=34.6]; Tetratricopeptide repeat [PF13181.4, score=34.1]; Tetratricop…
Irradiation	Int S/G2/M		S/G2/M, no gonads	Neoblast	Neoblast, stringent	MligTCv3c-19583.0	MligPCv3c-27711	human	3.65868	3.28553	3.33828	5.12794	5.03054	4.54235	4.85464	4.05533	4.00229	4.00302	1.58235	1.822e-07	0.384442	0.310309	0.00965855	0.969193	1.85788	1.83012e-06	1.70227	0.000951031	-0.695708	1.2583e-07	-0.737384	1.94186e-08	-0.747845	7.54257e-09	-0.0416795	0.928308	-0.0104513	1	TRANSSPLICED	Sexual_biased; X1	dd_Smed_v6_7389_0_1	dd_Smes_v1_121_1_2	Smp_098450.1	CPL (NUC119) domain	KIAA0020	KIAA0020	UniRef50_UPI000696EE03, PREDICTED: pumilio domain-containing protein KIAA0020 homolog isoform X1 n=3 Tax=Lingula unguis TaxID=7574 RepID=UPI000696EE03	Mlig004301.g3, Mlig004301.g2	Mlig004301.g3 {Length: 4427} {TRANSSPLICED} {Pfam: CPL (NUC119) domain [PF08144.9, score=54.9]; SICA extracellular alpha domain [PF12887.5, score=19.5]} {Human: ENSG00000080608, KIAA0020, KIAA0020, [RH, Score=184, Expect=4e-49]} {Dmel: FBgn0015527, pen, penguin, [RH, Score=121, Expect=4e-28]} {Celegans: WBGene00014165, puf-12, Caenorhabditis elegans Protein PUF-12 (puf-12) mRNA, complete cds., [R…
Irradiation	Int S/G2/M		S/G2/M, no gonads	Neoblast	Neoblast, stringent	MligTCv3c-19583.1	MligPCv3c-27711	human	2.75639	2.31837	2.58005	3.90384	3.73149	3.40374	3.76109	2.88915	2.94059	2.86767	1.38309	0.000187506	0.37792	0.48428	-0.0884635	1	1.65798	0.000643909	1.76224	0.0403343	-0.76984	4.813e-08	-0.708348	5.60801e-07	-0.792549	1.06158e-08	0.0614794	0.89111	-0.0841776	0.904058	TRANSSPLICED	Sexual_biased; X1	dd_Smed_v6_7389_0_1	dd_Smes_v1_121_1_2	Smp_098450.1	CPL (NUC119) domain	KIAA0020	KIAA0020	UniRef50_UPI000696EE03, PREDICTED: pumilio domain-containing protein KIAA0020 homolog isoform X1 n=3 Tax=Lingula unguis TaxID=7574 RepID=UPI000696EE03	Mlig028295.g1	Mlig028295.g1 {Length: 5006} {TRANSSPLICED} {Pfam: CPL (NUC119) domain [PF08144.9, score=54.2]} {Human: ENSG00000080608, KIAA0020, KIAA0020, [RH, Score=181, Expect=6e-48]} {Dmel: FBgn0015527, pen, penguin, [RH, Score=119, Expect=2e-27]} {Celegans: WBGene00014165, puf-12, Caenorhabditis elegans Protein PUF-12 (puf-12) mRNA, complete cds., [RH, Score=170, Expect=5e-44]} {Smed: dd_Smed_v6_7389_0_1, …
Irradiation	Int S/G2/M		S/G2/M, no gonads	Neoblast	Neoblast, stringent	MligTCv3c-19635.0	MligPCv3c-27776	non-conserved	3.32718	3.61364	3.56302	5.35634	5.03541	4.57701	4.34248	3.8979	3.6107	3.45326	2.13388	6.95506e-16	0.533726	0.0293096	-0.156721	0.716013	1.53818	6.18406e-06	1.43784	0.00238899	-0.343194	0.00585163	-0.616638	2.88482e-07	-0.777465	4.55479e-11	-0.273439	0.105578	-0.16081	0.653743	TRANSSPLICED								UniRef50_UPI0005EECBBD, PREDICTED: uncharacterized protein LOC100890018 isoform X5 n=1 Tax=Strongylocentrotus purpuratus TaxID=7668 RepID=UPI0005EECBBD; UniRef50_UPI0005F0A35A, PREDICTED: uncharacterized protein LOC100890018 isoform X1 n=4 Tax=Strongylocentrotus purpuratus TaxID=7668 RepID=UPI0005F0A35A	Mlig004955.g3, Mlig004955.g1, Mlig004955.g2	Mlig004955.g3 {Length: 2086} {TRANSSPLICED} {UniRef: UniRef50_UPI0005F0A35A, PREDICTED: uncharacterized protein LOC100890018 isoform X1 n=4 Tax=Strongylocentrotus purpuratus TaxID=7668 RepID=UPI0005F0A35A, [Score=84.7, Expect=7e-15]; UniRef50_UPI0005EECBBD, PREDICTED: uncharacterized protein LOC100890018 isoform X5 n=1 Tax=Strongylocentrotus purpuratus TaxID=7668 RepID=UPI0005EECBBD, [Score=84.3,…
Irradiation	Int S/G2/M		S/G2/M, no gonads	Neoblast	Neoblast, stringent	MligTCv3c-19651.0	MligPCv3c-27793	human	6.84591	7.14439	6.87238	8.50546	8.39882	8.30188	6.64833	6.08046	5.89858	6.01717	1.64327	6.18454e-27	-0.0653981	0.808681	0.047327	0.952475	1.25441	5.01858e-13	1.53404	8.932e-18	-0.458811	6.65491e-07	-0.633845	3.19854e-12	-0.524344	7.76317e-09	-0.175034	0.216718	0.109502	0.693032	TRANSSPLICED	Asexual_biased; X1	dd_Smed_v6_1331_0_1	dd_Smes_v1_7897_1_1	Smp_103530.1; Smp_000980.1	HMG (high mobility group) box	HMGB1	high mobility group box 1	UniRef50_A0A094ZGU6, Vacuolar protein sorting-associated protein 13D n=1 Tax=Schistosoma haematobium TaxID=6185 RepID=A0A094ZGU6_SCHHA	Mlig018661.g1	Mlig018661.g1 {Length: 1401} {TRANSSPLICED} {Pfam: HMG (high mobility group) box [PF00505.17, score=123.2]; HMG-box domain [PF09011.8, score=113.9]} {Human: ENSG00000189403, HMGB1, high mobility group box 1, [RH, Score=168, Expect=3e-52]; ENSG00000164104, HMGB2, high mobility group box 2, [RH, Score=166, Expect=3e-51]} {Dmel: FBgn0011764, Dsp1, Dorsal switch protein 1, [RH, Score=202, Expect=1e-6…
Irradiation	Int S/G2/M		S/G2/M, no gonads	Neoblast	Neoblast, stringent	MligTCv3c-19651.1	MligPCv3c-27793	human	6.38799	6.14172	6.83097	7.64091	7.60025	7.86581	6.3997	5.93419	5.68738	5.84385	1.22412	4.64846e-12	-0.491048	0.00803715	0.155529	0.698571	1.50904	3.37201e-13	1.17149	3.26875e-08	-0.356684	0.00068935	-0.597012	5.43255e-09	-0.448757	1.15093e-05	-0.240327	0.0934253	0.148256	0.586848	TRANSSPLICED	Asexual_biased; X1	dd_Smed_v6_1331_0_1	dd_Smes_v1_7897_1_1	Smp_103530.1; Smp_000980.1	HMG (high mobility group) box	HMGB1	high mobility group box 1	UniRef50_A0A094ZGU6, Vacuolar protein sorting-associated protein 13D n=1 Tax=Schistosoma haematobium TaxID=6185 RepID=A0A094ZGU6_SCHHA	Mlig015935.g1	Mlig015935.g1 {Length: 1415} {TRANSSPLICED} {Pfam: HMG (high mobility group) box [PF00505.17, score=123.2]; HMG-box domain [PF09011.8, score=113.9]} {Human: ENSG00000189403, HMGB1, high mobility group box 1, [RH, Score=168, Expect=3e-52]; ENSG00000164104, HMGB2, high mobility group box 2, [RH, Score=166, Expect=3e-51]} {Dmel: FBgn0011764, Dsp1, Dorsal switch protein 1, [RH, Score=202, Expect=1e-6…
Irradiation	Int S/G2/M		S/G2/M, no gonads	Neoblast	Neoblast, stringent	MligTCv3c-19651.2	MligPCv3c-27793	human	5.86079	6.0696	5.83791	7.21442	7.1721	7.12716	6.92698	6.42285	6.16244	6.31064	1.34595	1.86722e-18	-0.174784	0.34731	0.117667	0.67724	1.13059	8.66951e-10	1.42248	1.42569e-12	-0.395971	0.000396182	-0.649538	2.28443e-09	-0.508677	2.8539e-06	-0.253566	0.0942477	0.140862	0.650363	TRANSSPLICED	Asexual_biased; X1	dd_Smed_v6_1331_0_1	dd_Smes_v1_7897_1_1	Smp_103530.1; Smp_000980.1	HMG (high mobility group) box	HMGB1	high mobility group box 1	UniRef50_A0A094ZGU6, Vacuolar protein sorting-associated protein 13D n=1 Tax=Schistosoma haematobium TaxID=6185 RepID=A0A094ZGU6_SCHHA	Mlig025073.g1	Mlig025073.g1 {Length: 1417} {TRANSSPLICED} {Pfam: HMG (high mobility group) box [PF00505.17, score=123.2]; HMG-box domain [PF09011.8, score=113.9]} {Human: ENSG00000189403, HMGB1, high mobility group box 1, [RH, Score=168, Expect=3e-52]; ENSG00000164104, HMGB2, high mobility group box 2, [RH, Score=166, Expect=3e-51]} {Dmel: FBgn0011764, Dsp1, Dorsal switch protein 1, [RH, Score=202, Expect=1e-6…
Irradiation	Int S/G2/M		S/G2/M, no gonads	Neoblast	Neoblast, stringent	MligTCv3c-19653.1	MligPCv3c-27796	human	6.61112	7.18586	6.53719	7.67822	8.1292	7.76788	5.50042	5.07499	5.04061	4.92862	1.07615	1.752e-05	-0.333674	0.239704	0.580983	0.0400928	0.944013	0.0019026	1.36437	2.14221e-06	-0.316139	0.00268924	-0.342033	0.00102506	-0.462359	5.156e-06	-0.0258948	0.944785	-0.120321	0.698482	TRANSSPLICED	Sexual_biased; X1	dd_Smed_v6_724_0_1	dd_Smes_v1_2027_1_2	Smp_003660.1	DEAD/DEAH box helicase	DDX39B	DEAD (Asp-Glu-Ala-Asp) box polypeptide 39B	UniRef50_Q13838, Spliceosome RNA helicase DDX39B n=709 Tax=Eukaryota TaxID=2759 RepID=DX39B_HUMAN	Mlig030213.g1	Mlig030213.g1 {Length: 1741} {TRANSSPLICED} {Pfam: DEAD/DEAH box helicase [PF00270.27, score=141.0]; Helicase conserved C-terminal domain [PF00271.29, score=92.6]; U3-containing 90S pre-ribosomal complex subunit [PF14617.4, score=33.4]; Type III restriction enzyme, res subunit [PF04851.13, score=29.8]} {Human: ENSG00000229496, DDX39B, DEAD (Asp-Glu-Ala-Asp) box polypeptide 39B, [RH, Score=716, Ex…
Irradiation	Int S/G2/M		S/G2/M, no gonads	Neoblast	Neoblast, stringent	MligTCv3c-19653.2	MligPCv3c-27796	human	6.04387	6.71923	6.48363	7.21398	7.82866	7.56008	5.37839	4.97901	4.93597	4.80529	1.18708	5.35488e-06	-0.596538	0.0256726	0.718208	0.00885202	1.07833	0.000362905	1.24097	6.8382e-05	-0.289541	0.00563848	-0.324219	0.00168421	-0.463456	3.82157e-06	-0.0346781	0.915389	-0.139233	0.61832	TRANSSPLICED	Sexual_biased; X1	dd_Smed_v6_724_0_1	dd_Smes_v1_2027_1_2	Smp_003660.1	DEAD/DEAH box helicase	DDX39B	DEAD (Asp-Glu-Ala-Asp) box polypeptide 39B	UniRef50_Q13838, Spliceosome RNA helicase DDX39B n=709 Tax=Eukaryota TaxID=2759 RepID=DX39B_HUMAN	Mlig030213.g2	Mlig030213.g2 {Length: 1733} {TRANSSPLICED} {Pfam: DEAD/DEAH box helicase [PF00270.27, score=141.0]; Helicase conserved C-terminal domain [PF00271.29, score=92.6]; U3-containing 90S pre-ribosomal complex subunit [PF14617.4, score=33.4]; Type III restriction enzyme, res subunit [PF04851.13, score=29.8]} {Human: ENSG00000229496, DDX39B, DEAD (Asp-Glu-Ala-Asp) box polypeptide 39B, [RH, Score=717, Ex…
Irradiation	Int S/G2/M		S/G2/M, no gonads	Neoblast	Neoblast, stringent	MligTCv3c-19765.0	MligPCv3c-27921	human	5.27307	5.27737	5.21324	6.78104	6.54112	6.68458	5.35352	4.63087	4.57143	4.55044	1.53186	0.00028458	-0.164939	0.773765	-0.121129	0.84098	1.25627	0.0260843	1.69519	0.00133706	-0.614028	7.61412e-09	-0.667664	3.32057e-10	-0.697047	2.90317e-11	-0.0536377	0.866328	-0.029377	0.973964	TRANSSPLICED		dd_Smed_v6_13579_0_1	dd_Smes_v1_38022_1_1	Smp_007960.1	Glyoxalase/Bleomycin resistance protein/Dioxygenase superfamily	HPDL	4-hydroxyphenylpyruvate dioxygenase-like	UniRef50_UPI000719DEFA, PREDICTED: 4-hydroxyphenylpyruvate dioxygenase-like protein n=1 Tax=Priapulus caudatus TaxID=37621 RepID=UPI000719DEFA	Mlig033170.g4, Mlig033170.g8, Mlig033170.g3	Mlig033170.g4 {Length: 1650} {TRANSSPLICED} {Pfam: Glyoxalase/Bleomycin resistance protein/Dioxygenase superfamily [PF00903.23, score=26.5]; Glyoxalase/Bleomycin resistance protein/Dioxygenase superfamily [PF13669.4, score=24.2]} {Human: ENSG00000186603, HPDL, 4-hydroxyphenylpyruvate dioxygenase-like, [RH, Score=118, Expect=2e-29]} {Dmel: FBgn0036992, CG11796, , [Score=96.3, Expect=1e-21]} {Celeg…
Irradiation	Int S/G2/M		S/G2/M, no gonads	Neoblast	Neoblast, stringent	MligTCv3c-19842.0	MligPCv3c-28009	human	3.69585	3.81715	3.37647	4.94222	5.28844	4.47543	3.43383	2.86556	2.79375	2.70949	1.34244	0.000770793	0.245212	0.708882	0.502333	0.307647	1.56664	0.00182573	1.60982	0.00386944	-0.460811	0.00123283	-0.52554	0.000206364	-0.61764	8.0813e-06	-0.0647321	0.880022	-0.0920776	0.8911	TRANSSPLICED	X1	dd_Smed_v6_11441_0_1	dd_Smes_v1_27536_1_1	Smp_095140.1	THUMP domain	THUMPD1	THUMP domain containing 1	UniRef50_UPI0006B09A96, PREDICTED: THUMP domain-containing protein 1-like isoform X1 n=2 Tax=Limulus polyphemus TaxID=6850 RepID=UPI0006B09A96	Mlig006645.g2, Mlig027504.g2, Mlig012469.g2	Mlig006645.g2 {Length: 1213} {TRANSSPLICED} {Pfam: THUMP domain [PF02926.15, score=30.3]; Cornifin (SPRR) family [PF02389.13, score=23.8]} {Human: ENSG00000066654, THUMPD1, THUMP domain containing 1, [RH, Score=72.8, Expect=1e-13]} {Dmel: FBgn0035532, CG15014, , [RH, Score=50.4, Expect=1e-06]} {Celegans: WBGene00020953, W02G9.3, Caenorhabditis elegans Protein W02G9.3 (W02G9.3) mRNA, complete cds.…
Irradiation	Int S/G2/M		S/G2/M, no gonads	Neoblast	Neoblast, stringent	MligTCv3c-19876.0	MligPCv3c-28047	human	3.69176	3.72141	3.93528	5.62628	5.62179	5.5922	4.18858	2.79683	2.66336	2.63896	2.02359	8.83719e-07	-0.207868	0.717722	0.161706	0.754594	2.02601	3.54326e-05	2.03241	0.00031074	-1.29726	2.67713e-20	-1.42045	7.89821e-24	-1.45062	2.27822e-25	-0.123194	0.733342	-0.0301325	0.992422	TRANSSPLICED					Inner centromere protein, ARK binding region	INCENP	inner centromere protein antigens 135/155kDa	UniRef50_UPI000904DBA7, UPI000904DBA7 related cluster n=6 Tax=unknown TaxID= RepID=UPI000904DBA7	Mlig013955.g4, Mlig013955.g2, Mlig013955.g6, Mlig013955.g5	Mlig013955.g4 {Length: 3087} {TRANSSPLICED} {Pfam: Inner centromere protein, ARK binding region [PF03941.13, score=23.7]} {Human: ENSG00000149503, INCENP, inner centromere protein antigens 135/155kDa, [RH, Score=59.7, Expect=2e-08]} {Celegans: WBGene00002047, icp-1, Caenorhabditis elegans Protein ICP-1 (icp-1) mRNA, complete cds., [RH, Score=51.6, Expect=2e-06]} {UniRef: UniRef50_UPI000904DBA7, U…
Irradiation	Int S/G2/M		S/G2/M, no gonads	Neoblast	Neoblast, stringent	MligTCv3c-19915.2	MligPCv3c-28097	non-conserved	2.83575	3.219	3.06749	4.32101	4.66538	3.94035	1.49235	0.874209	0.927327	0.466281	1.67302	5.03343e-06	0.14315	0.613336	0.539352	0.283367	1.61514	0.000342784	1.52903	0.0473299	-0.532623	0.0245672	-0.448819	0.0436936	-0.94823	4.15659e-05	0.0837544	0.95899	-0.499212	0.368954	TRANSSPLICED									Mlig017603.g1, Mlig017603.g5, Mlig017603.g6	Mlig017603.g1 {Length: 672} {TRANSSPLICED} {RNA1509_31574} ### Mlig017603.g5 {Length: 672} {TRANSSPLICED} {RNA1509_31574} ### Mlig017603.g6 {Length: 663} {TRANSSPLICED} {RNA1509_31574}
Irradiation	Int S/G2/M		S/G2/M, no gonads	Neoblast	Neoblast, stringent	MligTCv3c-19927.0	MligPCv3c-28113	human	4.32741	4.83486	4.33946	5.64597	6.38874	6.27252	5.1714	4.03462	3.92481	3.78335	1.38179	1.35539e-05	-0.866717	0.00366776	0.897075	0.00721775	1.60712	6.73382e-06	2.27398	9.31917e-08	-1.03825	2.92472e-20	-1.1318	6.65437e-24	-1.28569	1.3156e-30	-0.0935473	0.726551	-0.15388	0.666736	TRANSSPLICED		dd_Smed_v6_8515_0_1	dd_Smes_v1_11979_1_1		Testis-expressed sequence 33 protein family	CEP95	centrosomal protein 95kDa	UniRef50_UPI000775A03E, UPI000775A03E related cluster n=1 Tax=unknown TaxID= RepID=UPI000775A03E	Mlig019128.g2	Mlig019128.g2 {Length: 1975} {TRANSSPLICED} {Pfam: Testis-expressed sequence 33 protein family [PF15400.4, score=20.8]} {Human: ENSG00000257066, CEP95, centrosomal protein 95kDa, [Score=84.0, Expect=9e-17]; ENSG00000256785, AC009994.3, Coiled-coil domain-containing protein 45, [Score=84.0, Expect=9e-17]} {Smed: dd_Smed_v6_8515_0_1, [Score=74.3, Expect=3e-14]} {Smes: dd_Smes_v1_11979_1_1, [Score=7…
Irradiation	Int S/G2/M		S/G2/M, no gonads	Neoblast	Neoblast, stringent	MligTCv3c-19942.0	MligPCv3c-28131	human	5.06647	5.76659	5.7585	6.49075	7.15164	6.79465	4.83986	4.08094	4.10135	4.04995	1.43842	7.77935e-07	-0.565323	0.076568	0.808938	0.0125431	1.39623	4.6265e-05	1.2425	0.00128592	-0.651649	8.54061e-08	-0.623885	3.20481e-07	-0.683141	1.15169e-08	0.0277597	0.952477	-0.0592468	0.924746	TRANSSPLICED	X1	dd_Smed_v6_1535_0_1	dd_Smes_v1_99147_1_1	Smp_103710.1	Ubiquitin-conjugating enzyme	UBE2I	ubiquitin-conjugating enzyme E2I (UBC9 homolog, yeast)	UniRef50_G4VRA7, SUMO-conjugating enzyme n=29 Tax=Opisthokonta TaxID=33154 RepID=G4VRA7_SCHMA; UniRef50_UPI0006235613, PREDICTED: uncharacterized protein LOC105671001 n=1 Tax=Linepithema humile TaxID=83485 RepID=UPI0006235613	Mlig013976.g1, Mlig013976.g4, Mlig013976.g3, Mlig002424.g3	Mlig013976.g1 {Length: 974} {TRANSSPLICED} {Pfam: Ubiquitin-conjugating enzyme [PF00179.24, score=149.1]} {Human: ENSG00000103275, UBE2I, ubiquitin-conjugating enzyme E2I (UBC9 homolog, yeast), [RH, Score=260, Expect=7e-90]} {Dmel: FBgn0010602, lwr, lesswright, [RH, Score=264, Expect=2e-91]} {Celegans: WBGene00006706, ubc-9, Caenorhabditis elegans Protein UBC-9 (ubc-9) mRNA, complete cds., [RH, S…
Irradiation	Int S/G2/M		S/G2/M, no gonads	Neoblast	Neoblast, stringent	MligTCv3c-20008.0	MligPCv3c-28211	human	7.18063	6.75402	5.95383	7.61725	7.54872	7.34678	7.0605	6.42587	6.24022	6.19148	0.428268	0.0333183	0.00723897	1	0.0292559	0.915936	0.761284	0.00196004	1.55908	1.35877e-10	-0.528239	0.000149011	-0.70191	2.74148e-07	-0.763166	1.61251e-08	-0.173671	0.479942	-0.061254	0.934745	TRANSSPLICED	Xins	dd_Smed_v6_7127_0_1	dd_Smes_v1_23008_1_2	Smp_210870.1	LLGL2	LLGL2	lethal giant larvae homolog 2 (Drosophila)	UniRef50_UPI00069783C8, PREDICTED: lethal(2) giant larvae protein homolog 1-like n=1 Tax=Lingula unguis TaxID=7574 RepID=UPI00069783C8	Mlig026266.g1	Mlig026266.g1 {Length: 5353} {TRANSSPLICED} {Pfam: LLGL2 [PF08366.11, score=72.1]; Anaphase-promoting complex subunit 4 WD40 domain [PF12894.5, score=30.5]} {Human: ENSG00000073350, LLGL2, lethal giant larvae homolog 2 (Drosophila), [RH, Score=249, Expect=1e-67]} {Dmel: FBgn0002121, l(2)gl, lethal (2) giant larvae, [RH, Score=166, Expect=3e-41]} {Celegans: WBGene00006594, tom-1, Caenorhabditis el…
Irradiation	Int S/G2/M		S/G2/M, no gonads	Neoblast	Neoblast, stringent	MligTCv3c-20008.3	MligPCv3c-28213	human	7.011	6.5658	5.87394	7.43518	7.30737	7.14668	6.62288	5.97196	5.81604	5.76694	0.416959	0.0363568	0.0246981	0.951592	-0.0272677	1	0.714979	0.00457218	1.47337	8.41074e-09	-0.544723	0.000143655	-0.688497	1.02586e-06	-0.750685	6.95161e-08	-0.143774	0.61	-0.0621851	0.93539		Xins	dd_Smed_v6_7127_0_1	dd_Smes_v1_23008_1_1	Smp_210870.1	LLGL2	LLGL2	lethal giant larvae homolog 2 (Drosophila)	UniRef50_C3Z7S5, Putative uncharacterized protein n=10 Tax=Bilateria TaxID=33213 RepID=C3Z7S5_BRAFL; UniRef50_UPI00069783C8, PREDICTED: lethal(2) giant larvae protein homolog 1-like n=1 Tax=Lingula unguis TaxID=7574 RepID=UPI00069783C8	Mlig003263.g2	Mlig003263.g2 {Length: 6546} {Pfam: LLGL2 [PF08366.11, score=72.6]} {Human: ENSG00000073350, LLGL2, lethal giant larvae homolog 2 (Drosophila), [Score=177, Expect=1e-45]} {Dmel: FBgn0002121, l(2)gl, lethal (2) giant larvae, [Score=129, Expect=2e-30]} {Celegans: WBGene00006594, tom-1, Caenorhabditis elegans Protein TOM-1, isoform c., [Score=91.3, Expect=8e-19]} {Smed: dd_Smed_v6_7127_0_1, [Score=1…
Irradiation	Int S/G2/M		S/G2/M, no gonads	Neoblast	Neoblast, stringent	MligTCv3c-20127.0	MligPCv3c-28357	human	4.54068	4.07482	4.32317	5.37647	5.48893	5.25121	4.75638	3.98548	4.00466	3.82958	0.885358	0.00715626	-0.103596	0.787819	0.254887	0.651835	1.49067	0.000332934	1.24237	0.0193804	-0.664794	9.25548e-10	-0.634381	5.09042e-09	-0.82006	1.73941e-14	0.0304083	0.944435	-0.185665	0.498503	TRANSSPLICED	X1	dd_Smed_v6_5140_0_1	dd_Smes_v1_88993_1_1	Smp_090370.1	NUP50 (Nucleoporin 50 kDa)	NUP50	nucleoporin 50kDa	UniRef50_A0A067QT67, Nucleoporin 50 kDa n=1 Tax=Zootermopsis nevadensis TaxID=136037 RepID=A0A067QT67_ZOONE; UniRef50_A0A068XE16, Nuclear pore complex protein nup50 n=7 Tax=Cyclophyllidea TaxID=6201 RepID=A0A068XE16_HYMMI; UniRef50_A0A095A363, Nuclear pore complex protein Nup50 n=1 Tax=Schistosoma haematobium TaxID=6185 RepID=A0A095A363_SCHHA; UniRef50_A0A0C9RMT6, Nup50_0 protein n=1 Tax=Fopius a…	Mlig032846.g1, Mlig032846.g3, Mlig008447.g2, Mlig008447.g1	Mlig032846.g1 {Length: 2446} {TRANSSPLICED} {Pfam: NUP50 (Nucleoporin 50 kDa) [PF08911.9, score=65.3]; RanBP1 domain [PF00638.16, score=43.4]} {Human: ENSG00000093000, NUP50, nucleoporin 50kDa, [RH, Score=93.2, Expect=8e-20]} {Dmel: FBgn0033264, Nup50, Nucleoporin 50kD, [RH, Score=76.6, Expect=1e-14]} {Celegans: WBGene00003802, npp-16, Caenorhabditis elegans Protein NPP-16, isoform a (npp-16) mRN…
Irradiation	Int S/G2/M		S/G2/M, no gonads	Neoblast	Neoblast, stringent	MligTCv3c-20211.0	MligPCv3c-28463	human	1.91776	1.47718	1.5614	3.94131	2.79925	3.02804	2.80169	1.54188	1.56779	1.42031	2.51748	0.000957311	0.8745	0.261536	-0.813919	0.55322	2.1781	0.0467512	6.58128	0.00474905	-1.1772	8.67843e-11	-1.14297	3.50928e-10	-1.28581	3.9075e-13	0.0341919	0.975224	-0.14275	0.85728	TRANSSPLICED	Sexual_biased	dd_Smed_v6_8215_0_2	dd_Smes_v1_40574_1_3	Smp_180380.1	ATPase family associated with various cellular activities (AAA)	ORC1	origin recognition complex, subunit 1	UniRef50_UPI0001CBB7D9, PREDICTED: origin recognition complex subunit 1-like n=1 Tax=Saccoglossus kowalevskii TaxID=10224 RepID=UPI0001CBB7D9	Mlig011148.g7	Mlig011148.g7 {Length: 2477} {TRANSSPLICED} {Pfam: ATPase family associated with various cellular activities (AAA) [PF00004.27, score=59.8]; AAA ATPase domain [PF13191.4, score=41.8]; AAA domain [PF13401.4, score=39.6]; AAA domain [PF13245.4, score=19.7]} {Human: ENSG00000085840, ORC1, origin recognition complex, subunit 1, [RH, Score=290, Expect=2e-86]} {Dmel: FBgn0022772, Orc1, Origin recogniti…
Irradiation	Int S/G2/M		S/G2/M, no gonads	Neoblast	Neoblast, stringent	MligTCv3c-20211.1	MligPCv3c-28463	human	2.28503	1.5114	2.80311	4.11919	3.32122	3.79504	2.85103	1.66443	1.65494	1.66876	2.16728	3.19018e-05	0.0923492	1	-0.672094	0.382755	2.34857	0.00510062	1.81788	0.0381196	-1.09346	1.09778e-11	-1.09371	1.34608e-11	-1.0923	6.18575e-12	-0.000279528	1	0.00147253	1	TRANSSPLICED	Sexual_biased	dd_Smed_v6_8215_0_2	dd_Smes_v1_40574_1_3	Smp_180380.1	ATPase family associated with various cellular activities (AAA)	ORC1	origin recognition complex, subunit 1	UniRef50_UPI0001CBB7D9, PREDICTED: origin recognition complex subunit 1-like n=1 Tax=Saccoglossus kowalevskii TaxID=10224 RepID=UPI0001CBB7D9	Mlig011148.g3	Mlig011148.g3 {Length: 2932} {TRANSSPLICED} {Pfam: ATPase family associated with various cellular activities (AAA) [PF00004.27, score=59.1]; AAA ATPase domain [PF13191.4, score=41.4]; AAA domain [PF13401.4, score=39.3]; AAA domain [PF13245.4, score=19.8]} {Human: ENSG00000085840, ORC1, origin recognition complex, subunit 1, [RH, Score=291, Expect=1e-86]} {Dmel: FBgn0022772, Orc1, Origin recogniti…
Irradiation	Int S/G2/M		S/G2/M, no gonads	Neoblast	Neoblast, stringent	MligTCv3c-20235.0	MligPCv3c-28492	human	5.58766	5.99334	5.56269	7.22334	7.56988	7.29765	4.58667	3.4841	3.31112	3.19036	1.64973	6.51301e-11	-0.32514	0.265067	0.487448	0.107424	1.58532	2.28509e-08	1.95088	4.67712e-10	-1.00903	1.07344e-16	-1.16379	1.24212e-21	-1.29775	9.00107e-27	-0.154767	0.518674	-0.133931	0.764974	TRANSSPLICED	Asexual_biased	dd_Smed_v6_5428_0_1	dd_Smes_v1_42908_1_1	Smp_122370.1; Smp_122370.2	ATP-utilising chromatin assembly and remodelling N-terminal	BAZ1B	bromodomain adjacent to zinc finger domain, 1B	UniRef50_G7YPJ8, Tyrosine-protein kinase BAZ1B (Fragment) n=2 Tax=Opisthorchiidae TaxID=6196 RepID=G7YPJ8_CLOSI; UniRef50_W6UEA7, Tyrosine-protein kinase BAZ1B n=5 Tax=Cyclophyllidea TaxID=6201 RepID=W6UEA7_ECHGR	Mlig004124.g3	Mlig004124.g3 {Length: 6828} {TRANSSPLICED} {Pfam: ATP-utilising chromatin assembly and remodelling N-terminal [PF10537.7, score=73.8]; Bromodomain [PF00439.23, score=68.4]; PHD-finger [PF00628.27, score=62.2]; Williams-Beuren syndrome DDT (WSD), D-TOX E motif [PF15613.4, score=49.5]; PHD-finger [PF13831.4, score=23.2]; BUD22 [PF09073.8, score=18.4]} {Human: ENSG00000009954, BAZ1B, bromodomain ad…
Irradiation	Int S/G2/M		S/G2/M, no gonads	Neoblast	Neoblast, stringent	MligTCv3c-20235.1	MligPCv3c-28492	human	5.54286	5.27608	5.40675	6.58312	6.76164	6.41716	5.29687	4.33707	4.12954	4.12977	1.04415	0.0143734	-0.0762103	0.97565	0.322399	0.605888	1.50148	0.00343381	1.19984	0.0358719	-0.863247	1.74767e-13	-1.05541	1.37561e-19	-1.06322	3.35923e-20	-0.19216	0.339626	-0.00780575	1	TRANSSPLICED	Asexual_biased	dd_Smed_v6_5428_0_1	dd_Smes_v1_42908_1_2	Smp_122370.1; Smp_122370.2	ATP-utilising chromatin assembly and remodelling N-terminal	BAZ1B	bromodomain adjacent to zinc finger domain, 1B	UniRef50_UPI000719C8BD, PREDICTED: tyrosine-protein kinase BAZ1B-like isoform X1 n=3 Tax=Priapulus caudatus TaxID=37621 RepID=UPI000719C8BD	Mlig019865.g1, Mlig002918.g1	Mlig019865.g1 {Length: 7157} {TRANSSPLICED} {Pfam: ATP-utilising chromatin assembly and remodelling N-terminal [PF10537.7, score=73.8]; Bromodomain [PF00439.23, score=70.0]; PHD-finger [PF00628.27, score=61.8]; Williams-Beuren syndrome DDT (WSD), D-TOX E motif [PF15613.4, score=50.3]; PHD-finger [PF13831.4, score=23.5]; BUD22 [PF09073.8, score=18.1]} {Human: ENSG00000009954, BAZ1B, bromodomain ad…
Irradiation	Int S/G2/M		S/G2/M, no gonads	Neoblast	Neoblast, stringent	MligTCv3c-20301.0	MligPCv3c-28566	human	3.09715	3.84918	3.69809	4.52349	5.17657	4.70197	3.22758	1.97624	2.00892	1.69083	1.58979	5.51573e-05	-0.402754	0.347303	0.820274	0.0391352	1.43923	0.00212277	1.41406	0.0128985	-1.15834	4.77886e-13	-1.12847	3.03456e-12	-1.45668	2.0962e-19	0.0298467	0.962985	-0.328118	0.419679	TRANSSPLICED	X1	dd_Smed_v6_14192_0_1	dd_Smes_v1_30263_1_1	Smp_019860.1	Ankyrin repeats (3 copies)	ANKRA2	ankyrin repeat, family A (RFXANK-like), 2	UniRef50_A0A0X3P0I4, Ankyrin repeat family A protein 2 n=13 Tax=Platyhelminthes TaxID=6157 RepID=A0A0X3P0I4_SCHSO	Mlig030174.g2, Mlig017032.g3	Mlig030174.g2 {Length: 1507} {TRANSSPLICED} {Pfam: Ankyrin repeats (3 copies) [PF12796.5, score=70.1]; Ankyrin repeat [PF00023.28, score=57.8]; Ankyrin repeat [PF13606.4, score=55.3]; Ankyrin repeats (many copies) [PF13637.4, score=50.8]; Ankyrin repeats (many copies) [PF13857.4, score=50.0]} {Human: ENSG00000164331, ANKRA2, ankyrin repeat, family A (RFXANK-like), 2, [Score=118, Expect=6e-31]} {D…
Irradiation	Int S/G2/M		S/G2/M, no gonads	Neoblast	Neoblast, stringent	MligTCv3c-20304.0	MligPCv3c-28570	human	4.2103	3.80391	3.39985	5.06293	5.08718	4.49639	4.65442	3.60365	3.65206	3.65162	0.913781	0.018669	0.353473	0.415157	0.183895	0.75684	1.38639	0.00647362	1.59083	0.00958646	-0.950507	6.51847e-11	-0.88659	1.12411e-09	-0.899914	2.89837e-10	0.0639083	0.884146	-0.0133096	1	TRANSSPLICED				Smp_159110.1	Gar1/Naf1 RNA binding region	NAF1	nuclear assembly factor 1 homolog (S. cerevisiae)	UniRef50_UPI00077FBCCD, UPI00077FBCCD related cluster n=1 Tax=unknown TaxID= RepID=UPI00077FBCCD	Mlig057120.g1, Mlig005199.g1, Mlig004517.g1, Mlig005199.g2	Mlig057120.g1 {Length: 1873} {TRANSSPLICED} {Pfam: Gar1/Naf1 RNA binding region [PF04410.12, score=101.5]} {Human: ENSG00000145414, NAF1, nuclear assembly factor 1 homolog (S. cerevisiae), [RH, Score=112, Expect=8e-26]} {Dmel: FBgn0032701, CG10341, , [RH, Score=77.0, Expect=1e-14]} {Smans: Smp_159110.1, [Score=52.0, Expect=4e-07]} {UniRef: UniRef50_UPI00077FBCCD, UPI00077FBCCD related cluster n=1…
Irradiation	Int S/G2/M		S/G2/M, no gonads	Neoblast	Neoblast, stringent	MligTCv3c-20335.0	MligPCv3c-28610	human	5.4895	6.12416	5.86639	7.17166	7.77945	7.10701	6.46617	5.63651	5.69662	5.75669	1.68302	9.4221e-12	-0.198421	0.564372	0.760816	0.00552545	1.66455	1.03842e-09	1.4118	3.29577e-06	-0.720872	1.95642e-13	-0.650336	4.00397e-11	-0.60278	7.7293e-10	0.0705349	0.761598	0.0475575	0.9275	TRANSSPLICED	X1	dd_Smed_v6_2065_0_1	dd_Smes_v1_89441_1_1	Smp_212260.1	Histone-binding protein RBBP4 or subunit C of CAF1 complex; WD domain, G-beta repeat	RBBP4	retinoblastoma binding protein 4	UniRef50_A0A0J7KFU4, Putative histone-binding protein caf1-like protein n=37 Tax=Bilateria TaxID=33213 RepID=A0A0J7KFU4_LASNI	Mlig032040.g5, Mlig032040.g3, Mlig032040.g1	Mlig032040.g5 {Length: 1705} {TRANSSPLICED} {Pfam: WD domain, G-beta repeat [PF00400.30, score=98.4]; Histone-binding protein RBBP4 or subunit C of CAF1 complex [PF12265.6, score=95.9]; Eukaryotic translation initiation factor eIF2A [PF08662.9, score=24.1]; Anaphase-promoting complex subunit 4 WD40 domain [PF12894.5, score=22.8]} {Human: ENSG00000162521, RBBP4, retinoblastoma binding protein 4, […
Irradiation	Int S/G2/M		S/G2/M, no gonads	Neoblast	Neoblast, stringent	MligTCv3c-20335.1	MligPCv3c-28610	human	6.20764	6.87114	6.03581	8.05657	8.44102	8.1449	6.84199	5.85085	5.86078	5.83159	1.85432	2.85703e-08	-0.342747	0.404338	0.513722	0.203507	1.56082	4.21548e-05	2.28097	1.57773e-09	-0.883814	2.22013e-15	-0.863002	9.35963e-15	-0.903605	3.04746e-16	0.0208107	0.965305	-0.0405992	0.956242	TRANSSPLICED	X1	dd_Smed_v6_2065_0_1	dd_Smes_v1_89441_1_1	Smp_212260.1	Histone-binding protein RBBP4 or subunit C of CAF1 complex	RBBP4	retinoblastoma binding protein 4	UniRef50_A0A0J7KFU4, Putative histone-binding protein caf1-like protein n=37 Tax=Bilateria TaxID=33213 RepID=A0A0J7KFU4_LASNI	Mlig022391.g1, Mlig032163.g1, Mlig007085.g1, Mlig007085.g2	Mlig022391.g1 {Length: 2523} {TRANSSPLICED} {Pfam: Histone-binding protein RBBP4 or subunit C of CAF1 complex [PF12265.6, score=97.4]; WD domain, G-beta repeat [PF00400.30, score=93.9]; Eukaryotic translation initiation factor eIF2A [PF08662.9, score=23.2]; Anaphase-promoting complex subunit 4 WD40 domain [PF12894.5, score=20.9]} {Human: ENSG00000162521, RBBP4, retinoblastoma binding protein 4, […
Irradiation	Int S/G2/M		S/G2/M, no gonads	Neoblast	Neoblast, stringent	MligTCv3c-20354.0	MligPCv3c-28633	non-conserved	4.18856	4.56203	4.71332	5.49347	5.96794	5.64109	3.01119	1.84716	1.90728	1.80761	1.38017	0.00060315	-0.394835	0.403907	0.616028	0.236847	1.44042	0.00526499	1.18336	0.033377	-1.08154	6.945e-11	-0.999947	1.01389e-09	-1.11403	6.73317e-12	0.0815599	0.90295	-0.114019	0.904736	TRANSSPLICED									Mlig023092.g2	Mlig023092.g2 {Length: 1284} {TRANSSPLICED} {RNA1509_44444, RNA1509_53057}
Irradiation	Int S/G2/M		S/G2/M, no gonads	Neoblast	Neoblast, stringent	MligTCv3c-20394.0	MligPCv3c-28678	human	4.23042	4.60913	4.96567	6.81079	7.09793	7.07452	5.74559	3.86095	4.02513	3.70728	2.62665	1.6374e-17	-0.525881	0.103179	0.436411	0.258642	2.53227	6.90437e-14	2.31783	2.05547e-11	-1.78165	2.04575e-47	-1.60362	4.48948e-39	-1.93413	6.58069e-56	0.17802	0.453351	-0.330485	0.148647	TRANSSPLICED	X1	dd_Smed_v6_1651_0_1	dd_Smes_v1_36205_1_1	Smp_009030.1	Ribonucleotide reductase, barrel domain	RRM1	ribonucleotide reductase M1	UniRef50_A0A1I8GFJ1, Ribonucleoside-diphosphate reductase n=1 Tax=Macrostomum lignano TaxID=282301 RepID=A0A1I8GFJ1_9PLAT	Mlig027542.g6	Mlig027542.g6 {Length: 3037} {TRANSSPLICED} {Pfam: Ribonucleotide reductase, barrel domain [PF02867.13, score=598.8]; Ribonucleotide reductase, all-alpha domain [PF00317.19, score=78.7]; ATP cone domain [PF03477.14, score=47.1]} {Human: ENSG00000167325, RRM1, ribonucleotide reductase M1, [RH, Score=1170, Expect=0.0]} {Dmel: FBgn0011703, RnrL, Ribonucleoside diphosphate reductase large subunit, [R…
Irradiation	Int S/G2/M		S/G2/M, no gonads	Neoblast	Neoblast, stringent	MligTCv3c-20394.1	MligPCv3c-28678	human	3.97304	4.13324	3.53537	6.26217	6.50264	6.23887	6.64292	4.75867	4.8064	4.49605	2.34578	1.22468e-15	-0.2346	0.520349	0.375514	0.283832	2.41747	1.12249e-13	3.17791	4.7102e-16	-1.78248	3.46201e-54	-1.7186	8.54523e-51	-2.03955	2.11509e-70	0.0638823	0.848639	-0.32094	0.10156		X1	dd_Smed_v6_1651_0_1	dd_Smes_v1_36205_1_1	Smp_009030.1	Ribonucleotide reductase, barrel domain	RRM1	ribonucleotide reductase M1	UniRef50_A0A1I8GFJ1, Ribonucleoside-diphosphate reductase n=1 Tax=Macrostomum lignano TaxID=282301 RepID=A0A1I8GFJ1_9PLAT	Mlig027542.g3	Mlig027542.g3 {Length: 3253} {Pfam: Ribonucleotide reductase, barrel domain [PF02867.13, score=598.7]; Ribonucleotide reductase, all-alpha domain [PF00317.19, score=78.7]; ATP cone domain [PF03477.14, score=63.3]} {Human: ENSG00000167325, RRM1, ribonucleotide reductase M1, [RH, Score=1181, Expect=0.0]} {Dmel: FBgn0011703, RnrL, Ribonucleoside diphosphate reductase large subunit, [RH, Score=1140, …
Irradiation	Int S/G2/M		S/G2/M, no gonads	Neoblast	Neoblast, stringent	MligTCv3c-20394.2	MligPCv3c-28678	human	2.60891	3.01025	3.50961	5.10768	5.32337	5.32254	4.33075	2.41032	2.49217	2.09958	2.71123	6.03304e-18	-0.460454	0.103922	0.394556	0.284043	2.49999	8.06846e-13	2.24231	2.88901e-08	-1.83079	9.57016e-43	-1.73223	6.20276e-39	-2.13253	1.80304e-56	0.0985293	0.821553	-0.400223	0.125034	TRANSSPLICED	X1	dd_Smed_v6_1651_0_1	dd_Smes_v1_36205_1_1	Smp_009030.1	Ribonucleotide reductase, barrel domain	RRM1	ribonucleotide reductase M1	UniRef50_A0A1I8GFJ1, Ribonucleoside-diphosphate reductase n=1 Tax=Macrostomum lignano TaxID=282301 RepID=A0A1I8GFJ1_9PLAT	Mlig027542.g1	Mlig027542.g1 {Length: 3039} {TRANSSPLICED} {Pfam: Ribonucleotide reductase, barrel domain [PF02867.13, score=598.7]; Ribonucleotide reductase, all-alpha domain [PF00317.19, score=78.7]; ATP cone domain [PF03477.14, score=63.3]} {Human: ENSG00000167325, RRM1, ribonucleotide reductase M1, [RH, Score=1181, Expect=0.0]} {Dmel: FBgn0011703, RnrL, Ribonucleoside diphosphate reductase large subunit, [R…
Irradiation	Int S/G2/M		S/G2/M, no gonads	Neoblast	Neoblast, stringent	MligTCv3c-20426.0	MligPCv3c-28721	human	4.49512	4.24177	4.15536	5.50863	5.63566	5.38975	4.54906	3.4295	3.38562	3.21414	1.055	0.000776733	-0.122829	0.817611	0.285877	0.510217	1.47399	0.000245416	1.5219	4.72204e-05	-1.01323	3.24021e-17	-1.05277	2.38155e-18	-1.23386	8.71522e-25	-0.0395446	0.935763	-0.181068	0.614719	TRANSSPLICED	Sexual_biased; X1	dd_Smed_v6_6733_0_1	dd_Smes_v1_43950_1_1	Smp_096360.1	ATPase family associated with various cellular activities (AAA)	RFC4	replication factor C (activator 1) 4, 37kDa	UniRef50_P35249, Replication factor C subunit 4 n=165 Tax=Eukaryota TaxID=2759 RepID=RFC4_HUMAN	Mlig028746.g1, Mlig028746.g6, Mlig028746.g5	Mlig028746.g1 {Length: 1283} {TRANSSPLICED} {Pfam: ATPase family associated with various cellular activities (AAA) [PF00004.27, score=54.0]; DNA polymerase III, delta subunit [PF13177.4, score=50.6]; Replication factor C C-terminal domain [PF08542.9, score=43.3]; AAA C-terminal domain [PF16193.3, score=23.6]; AAA ATPase domain [PF13191.4, score=22.0]; AAA domain [PF13401.4, score=21.2]; Magnesium…
Irradiation	Int S/G2/M		S/G2/M, no gonads	Neoblast	Neoblast, stringent	MligTCv3c-20442.0	MligPCv3c-28740	human	2.60127	3.05302	2.40976	4.34787	4.2576	3.78436	4.01316	3.23102	3.28185	3.14542	1.96988	0.000659619	0.414091	0.517689	0.100004	0.947806	1.44506	0.0408092	2.4872	0.00444064	-0.691524	7.79155e-07	-0.613961	8.76859e-06	-0.766443	1.77152e-08	0.0775527	0.862923	-0.152462	0.744617	TRANSSPLICED	Neoblast	dd_Smed_v6_12881_0_1	dd_Smes_v1_16405_2_1		Fanconi anaemia protein FancD2 nuclease	FANCD2	Fanconi anemia, complementation group D2	UniRef50_UPI00044187A5, PREDICTED: Fanconi anemia group D2 protein-like, partial n=1 Tax=Python bivittatus TaxID=176946 RepID=UPI00044187A5; UniRef50_UPI000719BF45, PREDICTED: Fanconi anemia group D2 protein homolog n=1 Tax=Priapulus caudatus TaxID=37621 RepID=UPI000719BF45	Mlig005315.g14, Mlig005315.g2, Mlig005315.g4	Mlig005315.g14 {Length: 2738} {TRANSSPLICED} {Pfam: Fanconi anaemia protein FancD2 nuclease [PF14631.4, score=132.6]; FANCI solenoid 2 [PF14676.4, score=18.8]} {UniRef: UniRef50_UPI00044187A5, PREDICTED: Fanconi anemia group D2 protein-like, partial n=1 Tax=Python bivittatus TaxID=176946 RepID=UPI00044187A5, [Score=73.9, Expect=8e-11]} {RNA1509_14338} ### Mlig005315.g2 {Length: 5283} {TRANSSPLICE…
Irradiation	Int S/G2/M		S/G2/M, no gonads	Neoblast	Neoblast, stringent	MligTCv3c-20480.1	MligPCv3c-25611	human	6.53945	7.03456	6.71852	7.69701	7.96527	7.54713	4.86003	4.44806	4.37944	4.05587	1.16373	8.62711e-08	-0.0921298	0.758443	0.394098	0.132019	0.930645	0.000408079	0.968426	0.000316741	-0.302992	0.0189665	-0.365922	0.00371277	-0.698062	1.15069e-08	-0.0629303	0.848094	-0.332127	0.107032	TRANSSPLICED		dd_Smed_v6_65_0_1	dd_Smes_v1_79183_1_1		Ribosomal protein S28e	RPS28	ribosomal protein S28	UniRef50_P62857, 40S ribosomal protein S28 n=92 Tax=Eukaryota TaxID=2759 RepID=RS28_HUMAN; UniRef50_Q6PBK3, 40S ribosomal protein S28 n=24 Tax=Bilateria TaxID=33213 RepID=RS28_DANRE; UniRef50_UPI0009480409, UPI0009480409 related cluster n=1 Tax=unknown TaxID= RepID=UPI0009480409	Mlig002753.g1	Mlig002753.g1 {Length: 810} {TRANSSPLICED} {Pfam: Ribosomal protein S28e [PF01200.16, score=115.0]} {Human: ENSG00000233927, RPS28, ribosomal protein S28, [RH, Score=90.1, Expect=2e-25]} {Dmel: FBgn0030136, RpS28b, Ribosomal protein S28b, [RH, Score=77.4, Expect=9e-21]; FBgn0039739, RpS28a, Ribosomal protein S28a, [RH, Score=76.3, Expect=3e-20]} {Celegans: WBGene00004497, rps-28, Caenorhabditis e…
Irradiation	Int S/G2/M		S/G2/M, no gonads	Neoblast	Neoblast, stringent	MligTCv3c-20480.3	MligPCv3c-28781	human	7.88429	7.93167	7.69874	9.48458	9.24401	9.04564	7.08426	6.45385	6.32738	6.34799	1.5835	4.35176e-08	0.174349	0.681303	-0.0919713	0.852537	1.30319	0.000109547	1.48159	6.71312e-06	-0.523883	3.24192e-06	-0.639392	8.35846e-09	-0.629399	1.04878e-08	-0.115509	0.604464	0.00999412	1	TRANSSPLICED		dd_Smed_v6_8569_0_1	dd_Smes_v1_90401_1_1	Smp_015690.1	RNA recognition motif. (a.k.a. RRM, RBD, or RNP domain)	SYNCRIP	synaptotagmin binding, cytoplasmic RNA interacting protein	UniRef50_A0A087VXT4, Nucleolin n=4 Tax=Taeniidae TaxID=6208 RepID=A0A087VXT4_ECHMU	Mlig031596.g1	Mlig031596.g1 {Length: 3351} {TRANSSPLICED} {Pfam: RNA recognition motif. (a.k.a. RRM, RBD, or RNP domain) [PF00076.20, score=74.8]} {Human: ENSG00000135316, SYNCRIP, synaptotagmin binding, cytoplasmic RNA interacting protein, [Score=55.8, Expect=2e-07]} {Smed: dd_Smed_v6_8569_0_1, [RH, Score=66.6, Expect=3e-11]} {Smes: dd_Smes_v1_90401_1_1, [RH, Score=66.6, Expect=4e-11]} {Smans: Smp_015690.1, […
Irradiation	Int S/G2/M		S/G2/M, no gonads	Neoblast	Neoblast, stringent	MligTCv3c-20496.0	MligPCv3c-28798	human	3.80389	4.0562	3.75049	5.16768	5.12076	4.8596	3.83198	2.80971	2.87091	2.82445	1.43197	3.4802e-08	0.0141649	0.810907	0.191131	0.849104	1.22204	0.000621377	1.49405	0.000471676	-0.924635	9.17615e-13	-0.846729	4.65584e-11	-0.908252	1.03682e-12	0.0778906	0.8576	-0.0614971	0.950544	TRANSSPLICED		dd_Smed_v6_11098_0_1	dd_Smes_v1_40905_1_2	Smp_073950.1	HIT zinc finger	AC233700.4	zinc finger HIT domain-containing protein 3	UniRef50_C3ZKA6, Putative uncharacterized protein n=2 Tax=Branchiostoma floridae TaxID=7739 RepID=C3ZKA6_BRAFL; UniRef50_Q28E80, Thyroid hormone receptor interactor 3 n=11 Tax=Euteleostomi TaxID=117571 RepID=Q28E80_XENTR	Mlig016969.g5, Mlig008054.g9, Mlig002312.g1	Mlig016969.g5 {Length: 1670} {TRANSSPLICED} {tRNA: Pseudo(???),euk, score=28.96} {Pfam: HIT zinc finger [PF04438.14, score=20.6]} {Human: ENSG00000256478, AC233700.4, zinc finger HIT domain-containing protein 3 , [RH, Score=73.6, Expect=9e-16]; ENSG00000108278, ZNHIT3, zinc finger, HIT-type containing 3, [RH, Score=73.6, Expect=9e-16]} {Dmel: FBgn0034033, CG8204, , [RH, Score=71.6, Expect=2e-15]}…
Irradiation	Int S/G2/M		S/G2/M, no gonads	Neoblast	Neoblast, stringent	MligTCv3c-319.1	MligPCv3c-231	human	2.5246	2.21408	2.30087	3.42531	3.567	3.29447	2.40485	1.82469	1.79757	1.93433	1.13163	0.00612864	-0.0421264	1	0.246097	0.552366	1.59992	0.00278197	2.23703	0.00756418	-0.491092	0.00750917	-0.499191	0.00535636	-0.374917	0.0353898	-0.00811245	1	0.124289	0.863844	TRANSSPLICED					Regulator of volume decrease after cellular swelling	CLNS1A	chloride channel, nucleotide-sensitive, 1A	UniRef50_P54106, Methylosome subunit pICln n=54 Tax=Euteleostomi TaxID=117571 RepID=ICLN_XENLA	Mlig030978.g3	Mlig030978.g3 {Length: 1932} {TRANSSPLICED} {Pfam: Regulator of volume decrease after cellular swelling [PF03517.11, score=80.3]} {Human: ENSG00000074201, CLNS1A, chloride channel, nucleotide-sensitive, 1A, [RH, Score=75.9, Expect=3e-16]} {Celegans: WBGene00002046, icln-1, Caenorhabditis elegans Protein ICLN-1, isoform b (icln-1) mRNA, complete cds., [RH, Score=53.5, Expect=1e-08]} {UniRef: UniRe…
Irradiation	Int S/G2/M		S/G2/M, no gonads	Neoblast	Neoblast, stringent	MligTCv3c-3284.3	MligPCv3c-8791	human	4.22883	4.13915	2.89267	5.11929	5.34716	4.9052	4.30073	3.79532	3.7528	3.56376	0.93837	0.0226428	-0.00705783	1	0.385137	0.473797	1.28068	0.0130107	2.73003	5.10492e-07	-0.403631	0.00161477	-0.430091	0.000586052	-0.628795	3.015e-07	-0.0264626	0.946621	-0.19869	0.533653						C3HC zinc finger-like	ZC3HC1	zinc finger, C3HC-type containing 1	UniRef50_T2M9S3, Nuclear-interacting partner of ALK n=1 Tax=Hydra vulgaris TaxID=6087 RepID=T2M9S3_HYDVU; UniRef50_UPI00035994F8, PREDICTED: nuclear-interacting partner of ALK-like n=1 Tax=Aplysia californica TaxID=6500 RepID=UPI00035994F8; UniRef50_UPI00069733CC, PREDICTED: nuclear-interacting partner of ALK-like n=2 Tax=Lingula unguis TaxID=7574 RepID=UPI00069733CC	Mlig031850.g1, Mlig016582.g2	Mlig031850.g1 {Length: 3432} {Pfam: C3HC zinc finger-like [PF07967.11, score=77.1]; Rsm1-like [PF08600.8, score=43.0]} {Human: ENSG00000091732, ZC3HC1, zinc finger, C3HC-type containing 1, [Score=82.0, Expect=2e-16]} {Celegans: WBGene00016794, C49H3.9, Caenorhabditis elegans Protein C49H3.9 (C49H3.9) mRNA, complete cds., [RH, Score=55.1, Expect=3e-08]} {UniRef: UniRef50_UPI00035994F8, PREDICTED: …
Irradiation	Int S/G2/M		S/G2/M, no gonads	Neoblast	Neoblast, stringent	MligTCv3c-3587.1	MligPCv3c-9048	human	4.46127	5.16033	4.71942	5.36992	5.97823	5.51635	4.32902	3.81729	3.82966	3.73795	0.973208	0.00278258	-0.372247	0.290022	0.734413	0.0262651	0.845349	0.0431868	1.0282	0.0202384	-0.409541	0.0046463	-0.379101	0.0075917	-0.483533	0.000508556	0.0304356	0.970501	-0.104422	0.860866	TRANSSPLICED	Asexual_biased; X1	dd_Smed_v6_3327_0_1	dd_Smes_v1_99495_1_1	Smp_012860.1	Gcd10p family	TRMT6	tRNA methyltransferase 6 homolog (S. cerevisiae)	UniRef50_W6UT63, tRNA (Adenine-N(1)-)-methyltransferase non-catalytic subunit TRM6 n=2 Tax=Cyclophyllidea TaxID=6201 RepID=W6UT63_ECHGR	Mlig021481.g3, Mlig021481.g2	Mlig021481.g3 {Length: 2274} {TRANSSPLICED} {Pfam: Gcd10p family [PF04189.11, score=140.8]} {Human: ENSG00000089195, TRMT6, tRNA methyltransferase 6 homolog (S. cerevisiae), [RH, Score=75.9, Expect=4e-14]} {Dmel: FBgn0031832, CG9596, , [RH, Score=82.4, Expect=1e-16]} {Celegans: WBGene00014120, ZK858.7, Caenorhabditis elegans Protein ZK858.7 (ZK858.7) mRNA, complete cds., [RH, Score=74.3, Expect=3…
Irradiation	Int S/G2/M		S/G2/M, no gonads	Neoblast	Neoblast, stringent	MligTCv3c-4159.0	MligPCv3c-9523	non-conserved	3.9525	4.09301	4.1928	4.57058	5.05251	5.03858	3.63149	3.12879	3.14512	2.91677	0.700003	0.0278392	-0.700036	0.0130465	0.678993	0.0608916	1.09799	0.0101479	1.17587	0.0117723	-0.402272	0.0102642	-0.37099	0.0162415	-0.615362	4.75067e-05	0.0312757	0.971004	-0.244348	0.538001	TRANSSPLICED					U11-48K-like CHHC zinc finger			UniRef50_E9G1X4, Putative uncharacterized protein n=7 Tax=Daphnia TaxID=6668 RepID=E9G1X4_DAPPU; UniRef50_UPI00063EEDDF, PREDICTED: uncharacterized protein LOC105829478 isoform X1 n=3 Tax=Monomorium pharaonis TaxID=307658 RepID=UPI00063EEDDF	Mlig002933.g1	Mlig002933.g1 {Length: 1556} {TRANSSPLICED} {Pfam: U11-48K-like CHHC zinc finger [PF05253.10, score=41.3]} {UniRef: UniRef50_UPI00063EEDDF, PREDICTED: uncharacterized protein LOC105829478 isoform X1 n=3 Tax=Monomorium pharaonis TaxID=307658 RepID=UPI00063EEDDF, [Score=59.3, Expect=6e-08]; UniRef50_E9G1X4, Putative uncharacterized protein n=7 Tax=Daphnia TaxID=6668 RepID=E9G1X4_DAPPU, [Score=58.9,…
Irradiation	Int S/G2/M		S/G2/M, no gonads	Neoblast	Neoblast, stringent	MligTCv3c-4552.0	MligPCv3c-9895	human	4.48066	5.05157	5.06567	6.02919	5.94091	5.79734	4.05132	3.47288	3.5021	3.64374	1.54978	1.47364e-13	-0.0604289	0.998626	0.164582	0.88686	0.987182	0.000478503	0.967153	0.00391255	-0.471512	0.000319766	-0.432673	0.000995962	-0.299529	0.0203831	0.0388338	0.926893	0.133146	0.762886	TRANSSPLICED	Sexual_biased; X1	dd_Smed_v6_4881_0_1	dd_Smes_v1_45266_1_1		Ribosomal protein L11, N-terminal domain	MRPL11	mitochondrial ribosomal protein L11	UniRef50_A0A182Q5U8, Spastin n=1 Tax=Anopheles farauti TaxID=69004 RepID=A0A182Q5U8_9DIPT	Mlig010582.g1	Mlig010582.g1 {Length: 792} {TRANSSPLICED} {Pfam: Ribosomal protein L11, N-terminal domain [PF03946.12, score=82.1]; Ribosomal protein L11, RNA binding domain [PF00298.17, score=77.8]} {Human: ENSG00000174547, MRPL11, mitochondrial ribosomal protein L11, [RH, Score=157, Expect=2e-48]} {Dmel: FBgn0038234, mRpL11, mitochondrial ribosomal protein L11, [RH, Score=186, Expect=9e-60]} {Celegans: WBGene…
Irradiation	Int S/G2/M		S/G2/M, no gonads	Neoblast	Neoblast, stringent	MligTCv3c-4620.0	MligPCv3c-9961	flatworms	3.0918	3.62475	3.34752	4.4493	4.98047	4.47518	2.92987	2.37417	2.26085	1.96595	1.51529	6.89107e-05	-0.23999	0.580795	0.694775	0.103735	1.48284	0.00150313	1.64536	0.00623377	-0.45255	0.00336835	-0.556522	0.000283214	-0.860578	9.5453e-09	-0.103974	0.787466	-0.303999	0.392848	TRANSSPLICED				Smp_137830.1	A49-like RNA polymerase I associated factor			UniRef50_UPI000698EB3D, PREDICTED: DNA-directed RNA polymerase I subunit RPA49-like isoform X1 n=3 Tax=Lingula unguis TaxID=7574 RepID=UPI000698EB3D	Mlig004467.g1	Mlig004467.g1 {Length: 1607} {TRANSSPLICED} {Pfam: A49-like RNA polymerase I associated factor [PF06870.10, score=97.8]} {Smans: Smp_137830.1, [Score=68.6, Expect=1e-12]} {UniRef: UniRef50_UPI000698EB3D, PREDICTED: DNA-directed RNA polymerase I subunit RPA49-like isoform X1 n=3 Tax=Lingula unguis TaxID=7574 RepID=UPI000698EB3D, [Score=79.7, Expect=1e-13]} {RNA1509_32767}
Irradiation	Int S/G2/M		S/G2/M, no gonads	Neoblast	Neoblast, stringent	MligTCv3c-4694.0	MligPCv3c-10027	non-conserved	4.42438	4.11385	4.75872	5.62491	5.59017	5.66927	5.95941	3.92883	4.00592	3.7763	1.26403	3.21849e-05	-0.259536	0.389889	0.0865528	0.808017	1.53898	5.35165e-05	1.1784	0.0102997	-1.92665	4.86823e-46	-1.83876	3.15386e-42	-2.08096	1.63435e-53	0.0878821	0.809408	-0.242172	0.476732	TRANSSPLICED									Mlig019978.g3, Mlig019978.g1	Mlig019978.g3 {Length: 1171} {TRANSSPLICED} {RNA1509_15770, RNA1509_16745, RNA1509_16862, RNA1509_40757, RNA1509_42850, RNA1509_56655} ### Mlig019978.g1 {Length: 1166} {TRANSSPLICED} {RNA1509_15770}
Irradiation	Int S/G2/M		S/G2/M, no gonads	Neoblast	Neoblast, stringent	MligTCv3c-4749.0	MligPCv3c-10085	non-conserved	3.53555	3.45286	3.74481	5.23972	5.34073	5.25383	3.43775	2.10437	2.24622	2.05593	1.82138	0.000847076	-0.243605	0.769013	0.243783	0.809203	1.92372	0.00802469	1.90723	0.00712255	-1.24605	2.18678e-17	-1.08635	8.21908e-14	-1.2855	5.16502e-19	0.159661	0.657357	-0.199089	0.686923	TRANSSPLICED								UniRef50_UPI000696ED61, PREDICTED: armadillo repeat-containing protein 1-like n=1 Tax=Lingula unguis TaxID=7574 RepID=UPI000696ED61	Mlig007115.g2	Mlig007115.g2 {Length: 1775} {TRANSSPLICED} {UniRef: UniRef50_UPI000696ED61, PREDICTED: armadillo repeat-containing protein 1-like n=1 Tax=Lingula unguis TaxID=7574 RepID=UPI000696ED61, [Score=53.1, Expect=1e-05]} {RNA1509_13442, RNA1509_44691}
Irradiation	Int S/G2/M		S/G2/M, no gonads	Neoblast	Neoblast, stringent	MligTCv3c-4749.1	MligPCv3c-10085	flatworms	4.75885	4.69321	4.68257	5.94733	6.09806	5.91866	4.18843	2.99649	2.74111	2.72227	1.21382	0.00184733	-0.229191	0.684252	0.296942	0.66759	1.43689	0.00428882	1.50401	0.00267284	-1.09603	1.37936e-16	-1.33774	1.664e-23	-1.36903	5.37663e-25	-0.241711	0.308121	-0.0312466	0.99277	TRANSSPLICED	Neoblast	dd_Smed_v6_11494_0_1	dd_Smes_v1_56487_1_1					UniRef50_UPI000696ED61, PREDICTED: armadillo repeat-containing protein 1-like n=1 Tax=Lingula unguis TaxID=7574 RepID=UPI000696ED61	Mlig028827.g2, Mlig002659.g2	Mlig028827.g2 {Length: 1693} {TRANSSPLICED} {Smed: dd_Smed_v6_11494_0_1, [RH, Score=47.0, Expect=3e-06]} {Smes: dd_Smes_v1_56487_1_1, [RH, Score=47.0, Expect=4e-06]} {UniRef: UniRef50_UPI000696ED61, PREDICTED: armadillo repeat-containing protein 1-like n=1 Tax=Lingula unguis TaxID=7574 RepID=UPI000696ED61, [Score=55.1, Expect=3e-06]} {RNA1509_14374, RNA1509_45155} {WURTZEL: Neoblast [dd_Smed_v6_1…
Irradiation	Int S/G2/M		S/G2/M, no gonads	Neoblast	Neoblast, stringent	MligTCv3c-4756.0	MligPCv3c-10092	human	3.67814	3.59165	3.32418	6.26386	5.55206	5.53237	4.21114	3.21793	3.08843	3.04714	2.68463	2.9549e-23	0.513472	0.0797586	-0.589613	0.0895292	2.03368	5.60005e-10	2.77547	8.42937e-10	-0.890386	2.70316e-12	-1.0101	2.62934e-15	-1.05086	4.50426e-17	-0.119718	0.687557	-0.0407365	0.963239	TRANSSPLICED	Asexual_biased; X1	dd_Smed_v6_4141_0_1	dd_Smes_v1_98858_1_1; dd_Smes_v1_32433_1_3	Smp_158050.1	SNF2 family N-terminal domain	HELLS	helicase, lymphoid-specific	UniRef50_K1RZF1, Lymphoid-specific helicase n=5 Tax=Crassostrea gigas TaxID=29159 RepID=K1RZF1_CRAGI; UniRef50_UPI0003599CFA, PREDICTED: lymphocyte-specific helicase-like n=1 Tax=Aplysia californica TaxID=6500 RepID=UPI0003599CFA	Mlig017655.g4	Mlig017655.g4 {Length: 4404} {TRANSSPLICED} {Pfam: SNF2 family N-terminal domain [PF00176.21, score=192.5]; Helicase conserved C-terminal domain [PF00271.29, score=65.1]; Class II histone deacetylase complex subunits 2 and 3 [PF11496.6, score=23.9]; Type III restriction enzyme, res subunit [PF04851.13, score=23.3]} {Human: ENSG00000119969, HELLS, helicase, lymphoid-specific, [RH, Score=326, Expec…
Irradiation	Int S/G2/M		S/G2/M, no gonads	Neoblast	Neoblast, stringent	MligTCv3c-4860.0	MligPCv3c-10190	non-conserved	2.88818	3.03686	2.93506	4.84294	4.14726	3.87173	3.97756	2.51862	2.74013	2.29499	2.14153	1.24335e-07	0.779744	0.0206085	-0.543409	0.255925	1.27796	0.0394475	1.61219	0.0432841	-1.36544	1.3753e-20	-1.12327	8.57536e-15	-1.57719	3.37157e-27	0.242132	0.401858	-0.453855	0.0704698	TRANSSPLICED									Mlig008676.g5, Mlig008676.g3, Mlig008676.g1	Mlig008676.g5 {Length: 2706} {TRANSSPLICED} {RNA1509_19454} ### Mlig008676.g3 {Length: 2705} {TRANSSPLICED} {RNA1509_19454, RNA1509_52453} ### Mlig008676.g1 {Length: 2705} {TRANSSPLICED} {RNA1509_19454}
Irradiation	Int S/G2/M		S/G2/M, no gonads	Neoblast	Neoblast, stringent	MligTCv3c-4924.1	MligPCv3c-10262	non-conserved	3.47104	4.34507	3.80791	5.36339	5.58775	4.99963	4.371	3.57098	3.42097	3.25242	2.01675	7.6113e-08	0.13561	0.824138	0.37856	0.452613	1.30791	0.00389191	1.56773	0.0015062	-0.699384	3.74082e-08	-0.837297	4.02529e-11	-1.0075	5.54462e-16	-0.137914	0.602092	-0.170179	0.642827	TRANSSPLICED					Nucleoporin FG repeat region			UniRef50_UPI0006D4D4E7, PREDICTED: nuclear pore complex protein Nup214 n=1 Tax=Microplitis demolitor TaxID=69319 RepID=UPI0006D4D4E7	Mlig006501.g1, Mlig031049.g1	Mlig006501.g1 {Length: 5168} {TRANSSPLICED} {Pfam: Nucleoporin FG repeat region [PF13634.4, score=114.3]} {UniRef: UniRef50_UPI0006D4D4E7, PREDICTED: nuclear pore complex protein Nup214 n=1 Tax=Microplitis demolitor TaxID=69319 RepID=UPI0006D4D4E7, [Score=116, Expect=1e-23]} {RNA1509_11924, RNA1509_47026} ### Mlig031049.g1 {Length: 4861} {TRANSSPLICED} {Pfam: Nucleoporin FG repeat region [PF13634…
Irradiation	Int S/G2/M		S/G2/M, no gonads	Neoblast	Neoblast, stringent	MligTCv3c-5063.0	MligPCv3c-10395	human	2.49475	3.3376	3.21282	4.29501	4.42156	4.78146	3.22197	2.3974	2.56103	2.44876	2.05053	5.91253e-09	-0.732592	0.0139047	0.304534	0.537096	1.2123	0.00350208	2.30474	0.000195833	-0.721276	1.05685e-06	-0.549727	0.000189959	-0.67312	3.46916e-06	0.171526	0.576551	-0.123364	0.843383	TRANSSPLICED				Smp_167540.1	DNA replication factor CDT1 like	CDT1	chromatin licensing and DNA replication factor 1	UniRef50_C1L4L6, DNA replication factor Cdt1 (Double parked homolog) n=2 Tax=Schistosoma TaxID=6181 RepID=C1L4L6_SCHJA	Mlig005689.g2	Mlig005689.g2 {Length: 2436} {TRANSSPLICED} {Pfam: DNA replication factor CDT1 like [PF08839.9, score=93.8]; DNA replication factor Cdt1 C-terminal domain [PF16679.3, score=47.9]} {Human: ENSG00000167513, CDT1, chromatin licensing and DNA replication factor 1, [RH, Score=77.4, Expect=2e-14]} {Dmel: FBgn0000996, dup, double parked, [RH, Score=60.1, Expect=4e-09]} {Smans: Smp_167540.1, [RH, Score=8…
Irradiation	Int S/G2/M		S/G2/M, no gonads	Neoblast	Neoblast, stringent	MligTCv3c-5116.0	MligPCv3c-10454	human	4.98011	5.19424	4.66158	6.12961	6.1587	6.11996	4.4159	3.62535	3.51471	3.64332	1.20473	1.70854e-06	-0.217875	0.418435	0.146282	0.608337	0.969763	0.00126259	1.73359	5.1492e-07	-0.685817	1.35384e-07	-0.79049	1.43531e-09	-0.666182	1.72664e-07	-0.104675	0.752022	0.124316	0.808298	TRANSSPLICED	Sexual_biased; X1; X2	dd_Smed_v6_5176_0_1; dd_Smed_v6_8953_0_1	dd_Smes_v1_56066_1_1; dd_Smes_v1_99165_1_1	Smp_010940.1; Smp_010940.4	Leucine-rich repeat	ANP32E	acidic (leucine-rich) nuclear phosphoprotein 32 family, member E	UniRef50_C3YDV3, Putative uncharacterized protein n=6 Tax=Chordata TaxID=7711 RepID=C3YDV3_BRAFL	Mlig022257.g1	Mlig022257.g1 {Length: 1691} {TRANSSPLICED} {Pfam: Leucine-rich repeat [PF14580.4, score=60.1]; Leucine Rich repeats (2 copies) [PF12799.5, score=57.8]; Leucine rich repeat [PF13855.4, score=39.8]} {Human: ENSG00000143401, ANP32E, acidic (leucine-rich) nuclear phosphoprotein 32 family, member E, [RH, Score=139, Expect=4e-39]; ENSG00000136938, ANP32B, acidic (leucine-rich) nuclear phosphoprotein 3…
Irradiation	Int S/G2/M		S/G2/M, no gonads	Neoblast	Neoblast, stringent	MligTCv3c-5116.1	MligPCv3c-10454	human	4.85991	4.93491	4.45893	5.85318	5.92864	5.89761	4.4085	3.80357	3.73145	3.87653	1.05293	3.14207e-05	-0.261067	0.29486	0.188092	0.482556	1.00154	0.000740509	1.7414	9.84878e-07	-0.495618	0.000482372	-0.563566	7.00644e-05	-0.427038	0.00234936	-0.0679493	0.87426	0.136533	0.779678	TRANSSPLICED	Sexual_biased; X1; X2	dd_Smed_v6_5176_0_1; dd_Smed_v6_8953_0_1	dd_Smes_v1_56066_1_1; dd_Smes_v1_99165_1_1	Smp_010940.1; Smp_010940.4	Leucine-rich repeat	ANP32E	acidic (leucine-rich) nuclear phosphoprotein 32 family, member E	UniRef50_C3YDV3, Putative uncharacterized protein n=6 Tax=Chordata TaxID=7711 RepID=C3YDV3_BRAFL	Mlig022257.g4	Mlig022257.g4 {Length: 1658} {TRANSSPLICED} {Pfam: Leucine-rich repeat [PF14580.4, score=60.0]; Leucine Rich repeats (2 copies) [PF12799.5, score=56.1]; Leucine rich repeat [PF13855.4, score=38.6]} {Human: ENSG00000143401, ANP32E, acidic (leucine-rich) nuclear phosphoprotein 32 family, member E, [RH, Score=140, Expect=1e-39]; ENSG00000136938, ANP32B, acidic (leucine-rich) nuclear phosphoprotein 3…
Irradiation	Int S/G2/M		S/G2/M, no gonads	Neoblast	Neoblast, stringent	MligTCv3c-5337.1	MligPCv3c-10673	human	3.87458	2.89902	2.83304	5.16993	4.87175	4.53715	3.30114	2.5315	2.60116	2.58471	1.36574	0.000148766	0.409012	0.27744	-0.156724	1	2.14272	3.82923e-06	2.5298	0.000366483	-0.673324	1.77841e-06	-0.586544	2.81244e-05	-0.615235	7.57042e-06	0.0867627	0.838786	-0.0286679	0.997097	TRANSSPLICED	X1	dd_Smed_v6_4266_0_1	dd_Smes_v1_14668_1_1	Smp_078730.1	Dihydroorotate dehydrogenase	DHODH	dihydroorotate dehydrogenase	UniRef50_Q63707, Dihydroorotate dehydrogenase (quinone), mitochondrial n=169 Tax=cellular organisms TaxID=131567 RepID=PYRD_RAT	Mlig032476.g1	Mlig032476.g1 {Length: 2267} {TRANSSPLICED} {SignalP} {Pfam: Dihydroorotate dehydrogenase [PF01180.19, score=301.7]} {Human: ENSG00000102967, DHODH, dihydroorotate dehydrogenase, [RH, Score=366, Expect=1e-124]} {Dmel: FBgn0000447, Dhod, Dihydroorotate dehydrogenase, [RH, Score=332, Expect=1e-111]} {Celegans: WBGene00020932, dhod-1, Caenorhabditis elegans Protein DHOD-1 (dhod-1) mRNA, complete cds…
Irradiation	Int S/G2/M		S/G2/M, no gonads	Neoblast	Neoblast, stringent	MligTCv3c-5502.0	MligPCv3c-10850	human	3.97145	3.71753	3.85205	5.07927	5.38631	5.38992	4.91327	3.4617	3.59958	3.44009	1.16697	0.000267705	-0.549005	0.0997944	0.463396	0.268447	1.77143	1.07881e-05	1.91698	1.20905e-05	-1.34641	1.07133e-31	-1.19862	1.13805e-25	-1.37012	3.34189e-33	0.147778	0.539734	-0.171478	0.623946	TRANSSPLICED	Asexual_biased; Sexual_biased; Xins	dd_Smed_v6_4425_0_2; dd_Smed_v6_12465_0_1; dd_Smed_v6_2538_0_1; dd_Smed_v6_4425_0_1; dd_Smed_v6_7480_0_2; dd_Smed_v6_4522_0_1; dd_Smed_v6_5124_0_1; dd_Smed_v6_5124_0_2	dd_Smes_v1_32847_1_5; dd_Smes_v1_32956_1_3; dd_Smes_v1_32847_1_2; dd_Smes_v1_36056_1_1; dd_Smes_v1_99197_1_1; dd_Smes_v1_25849_1_2; dd_Smes_v1_98895_1_1; dd_Smes_v1_33114_1_3	Smp_077180.1	Protein kinase domain	CHEK1	CHK1 checkpoint homolog (S. pombe)	UniRef50_A0A154PF71, Serine/threonine-protein kinase grp n=2 Tax=Apoidea TaxID=34735 RepID=A0A154PF71_9HYME	Mlig022757.g6, Mlig022757.g16, Mlig033793.g3	Mlig022757.g6 {Length: 2969} {TRANSSPLICED} {Pfam: Protein kinase domain [PF00069.23, score=161.5]; Protein tyrosine kinase [PF07714.15, score=72.3]; Kinase-like [PF14531.4, score=24.4]} {Human: ENSG00000149554, CHEK1, CHK1 checkpoint homolog (S. pombe), [RH, Score=206, Expect=2e-59]} {Dmel: FBgn0261278, grp, grapes, [RH, Score=201, Expect=1e-57]} {Celegans: WBGene00000498, chk-1, Caenorhabditis …
Irradiation	Int S/G2/M		S/G2/M, no gonads	Neoblast	Neoblast, stringent	MligTCv3c-5503.0	MligPCv3c-10851	non-conserved	2.91734	2.31094	2.26151	6.07997	4.73506	4.72068	5.00646	4.52189	3.98683	3.61345	3.3493	1.37044e-15	1.13473	0.00413604	-1.15654	0.0500115	2.76386	1.66235e-07	3.78761	2.87959e-08	-0.382173	0.00378422	-0.907219	7.44517e-13	-1.28117	2.44938e-24	-0.525038	0.000337807	-0.373925	0.0683128	TRANSSPLICED									Mlig000872.g4, Mlig000872.g1, Mlig000872.g2	Mlig000872.g4 {Length: 2829} {TRANSSPLICED} {RNA1509_15627, RNA1509_21306, RNA1509_40228, RNA1509_58623, RNA1509_59327} ### Mlig000872.g1 {Length: 2694} {TRANSSPLICED} {RNA1509_30848, RNA1509_59327} ### Mlig000872.g2 {Length: 3051} {TRANSSPLICED} {RNA1509_15627}
Irradiation	Int S/G2/M		S/G2/M, no gonads	Neoblast	Neoblast, stringent	MligTCv3c-5535.0	MligPCv3c-10879	human	3.14548	2.91023	3.33293	4.36408	4.45415	4.09631	3.75217	2.7083	2.5601	2.2315	1.36452	0.00072283	0.0526812	1	0.242118	0.66652	1.73272	0.00135519	1.28601	0.0201349	-0.941759	6.52262e-12	-1.08934	4.38685e-15	-1.41559	1.33198e-24	-0.147588	0.660458	-0.32619	0.269285	TRANSSPLICED	Sexual_biased; X1	dd_Smed_v6_9695_0_1	dd_Smes_v1_28068_1_3	Smp_050820.1	DNA polymerase III, delta subunit	RFC3	replication factor C (activator 1) 3, 38kDa	UniRef50_P40938, Replication factor C subunit 3 n=787 Tax=Eukaryota TaxID=2759 RepID=RFC3_HUMAN	Mlig002688.g2, Mlig030012.g2	Mlig002688.g2 {Length: 1322} {TRANSSPLICED} {Pfam: DNA polymerase III, delta subunit [PF13177.4, score=41.9]; ATPase family associated with various cellular activities (AAA) [PF00004.27, score=36.2]; DNA polymerase III, delta subunit [PF06144.11, score=26.7]; AAA ATPase domain [PF13191.4, score=25.6]; Rad17 cell cycle checkpoint protein [PF03215.13, score=22.3]; AAA domain (dynein-related subfami…
Irradiation	Int S/G2/M		S/G2/M, no gonads	Neoblast	Neoblast, stringent	MligTCv3c-5538.0	MligPCv3c-10882	human	3.5416	3.33807	3.08983	5.31877	4.74459	4.24779	2.8177	2.04104	1.75674	1.52707	1.84393	0.00204559	0.935797	0.118374	-0.260854	0.911058	1.68629	0.029412	1.74773	0.0488276	-0.685502	2.07413e-05	-0.957755	3.55897e-09	-1.19804	9.44078e-14	-0.272243	0.334438	-0.240198	0.660081	TRANSSPLICED	Sexual_specific	dd_Smed_v6_23589_0_1	dd_Smes_v1_10143_1_2	Smp_042430.1; Smp_042430.2	DNA replication complex GINS protein SLD5 C-terminus	GINS4	GINS complex subunit 4 (Sld5 homolog)	UniRef50_A0A1I8HBB7, DNA replication complex GINS protein SLD5 n=2 Tax=Macrostomum lignano TaxID=282301 RepID=A0A1I8HBB7_9PLAT	Mlig009982.g4	Mlig009982.g4 {Length: 1081} {TRANSSPLICED} {Pfam: DNA replication complex GINS protein SLD5 C-terminus [PF16922.3, score=36.2]} {Human: ENSG00000147536, GINS4, GINS complex subunit 4 (Sld5 homolog), [RH, Score=110, Expect=7e-29]} {Dmel: FBgn0039403, Sld5, Sld5, [RH, Score=70.5, Expect=4e-14]} {Celegans: WBGene00013768, sld-5, Caenorhabditis elegans Protein Y113G7B.24, isoform a., [RH, Score=73.9…
Irradiation	Int S/G2/M		S/G2/M, no gonads	Neoblast	Neoblast, stringent	MligTCv3c-5566.1	MligPCv3c-10911	human	3.96163	4.15713	3.88907	4.87007	5.15154	4.79359	4.15444	3.49825	3.60563	3.56278	0.995699	0.00324488	-0.148463	0.777466	0.436659	0.322423	1.08959	0.0249606	1.24151	0.0116492	-0.55899	4.5937e-06	-0.433905	0.000357012	-0.481524	4.62341e-05	0.125076	0.641282	-0.0476092	0.948332		Sexual_biased	dd_Smed_v6_6948_0_1	dd_Smes_v1_33958_1_2	Smp_095920.1	DEAD/DEAH box helicase	DDX56	DEAD (Asp-Glu-Ala-Asp) box polypeptide 56	UniRef50_UPI0006741CA5, PREDICTED: zinc finger protein Xfin-like n=1 Tax=Biomphalaria glabrata TaxID=6526 RepID=UPI0006741CA5; UniRef50_UPI000948096E, UPI000948096E related cluster n=1 Tax=unknown TaxID= RepID=UPI000948096E	Mlig026510.g1, Mlig026510.g3	Mlig026510.g1 {Length: 2700} {Pfam: DEAD/DEAH box helicase [PF00270.27, score=122.2]; Helicase conserved C-terminal domain [PF00271.29, score=95.1]; Type III restriction enzyme, res subunit [PF04851.13, score=22.3]} {Human: ENSG00000136271, DDX56, DEAD (Asp-Glu-Ala-Asp) box polypeptide 56, [RH, Score=457, Expect=1e-155]} {Dmel: FBgn0001565, Hlc, Helicase, [RH, Score=431, Expect=1e-144]} {Celegans…
Irradiation	Int S/G2/M		S/G2/M, no gonads	Neoblast	Neoblast, stringent	MligTCv3c-562.10052	MligPCv3c-6519	human	4.09179	4.24874	4.84396	5.2652	6.54944	5.96453	3.94486	2.3183	2.44723	2.63333	1.23362	0.0031847	-0.960802	0.0232127	1.43284	0.000719674	2.33596	8.773e-07	1.3583	0.0173044	-1.54147	1.89962e-27	-1.39423	4.41117e-23	-1.21629	8.59221e-19	0.147204	0.684575	0.177969	0.725381		Asexual_biased	dd_Smed_v6_11349_0_2; dd_Smed_v6_11349_0_3	dd_Smes_v1_35589_1_1; dd_Smes_v1_35589_1_3	Smp_131780.1	RNA recognition motif. (a.k.a. RRM, RBD, or RNP domain)	CELF4	CUGBP, Elav-like family member 4	UniRef50_D5JG66, Trinucleotide repeat containing 4-like protein n=1 Tax=Dugesia japonica TaxID=6161 RepID=D5JG66_DUGJA	Mlig031217.g6, Mlig012726.g3, Mlig031217.g2, Mlig013790.g3	Mlig031217.g6 {Length: 3227} {Pfam: RNA recognition motif. (a.k.a. RRM, RBD, or RNP domain) [PF00076.20, score=131.0]} {Human: ENSG00000101489, CELF4, CUGBP, Elav-like family member 4, [RH, Score=164, Expect=6e-48]} {Dmel: FBgn0264001, bru-3, bruno-3, [RH, Score=159, Expect=1e-44]} {Celegans: WBGene00006807, unc-75, Caenorhabditis elegans Protein UNC-75 (unc-75) mRNA, complete cds., [Score=162, E…
Irradiation	Int S/G2/M		S/G2/M, no gonads	Neoblast	Neoblast, stringent	MligTCv3c-562.10117	MligPCv3c-6563	human	5.56304	5.73554	5.79092	7.05221	6.73823	6.7226	4.8394	4.33216	4.2294	4.19363	1.4896	9.9763e-11	0.08982	0.869475	-0.12118	0.609793	1.07213	0.000525757	1.0687	0.00021873	-0.39899	0.00014925	-0.495241	2.08396e-06	-0.537896	1.43358e-07	-0.0962508	0.679019	-0.0426487	0.947373	TRANSSPLICED		dd_Smed_v6_6532_0_3	dd_Smes_v1_18034_1_1	Smp_064360.1	RNA recognition motif. (a.k.a. RRM, RBD, or RNP domain)	POLDIP3	polymerase (DNA-directed), delta interacting protein 3	UniRef50_A7S745, Predicted protein n=1 Tax=Nematostella vectensis TaxID=45351 RepID=A7S745_NEMVE; UniRef50_G4VKD0, Putative rna and export factor binding protein n=7 Tax=Schistosoma TaxID=6181 RepID=G4VKD0_SCHMA; UniRef50_UPI000695BF16, PREDICTED: polymerase delta-interacting protein 3-like n=1 Tax=Lingula unguis TaxID=7574 RepID=UPI000695BF16; UniRef50_UPI000719C362, PREDICTED: polymerase delta-…	Mlig021065.g1, Mlig005518.g1	Mlig021065.g1 {Length: 2367} {TRANSSPLICED} {Pfam: RNA recognition motif. (a.k.a. RRM, RBD, or RNP domain) [PF00076.20, score=41.2]} {Human: ENSG00000100227, POLDIP3, polymerase (DNA-directed), delta interacting protein 3, [RH, Score=79.7, Expect=3e-16]} {Dmel: FBgn0030959, CG6961, , [RH, Score=61.6, Expect=2e-10]; FBgn0030956, CG18259, , [RH, Score=61.6, Expect=2e-10]} {Smed: dd_Smed_v6_6532_0_3…
Irradiation	Int S/G2/M		S/G2/M, no gonads	Neoblast	Neoblast, stringent	MligTCv3c-562.10199	MligPCv3c-6623	human	3.1702	3.25947	3.06002	4.20886	4.42483	3.91763	2.43992	1.58705	1.94324	1.58412	1.19155	0.00261864	0.0935103	0.875308	0.359804	0.506575	1.29975	0.0160613	1.49635	0.0287486	-0.761744	1.45097e-05	-0.386704	0.0278707	-0.770856	8.67455e-06	0.374975	0.164283	-0.384076	0.31028	TRANSSPLICED	Sexual_biased; X1	dd_Smed_v6_8716_1_1	dd_Smes_v1_33174_1_1	Smp_011150.1	Asparaginase	TASP1	taspase, threonine aspartase, 1	UniRef50_Q9H6P5, Threonine aspartase 1 n=212 Tax=Gnathostomata TaxID=35060 RepID=TASP1_HUMAN; UniRef50_UPI000698BF5B, PREDICTED: threonine aspartase 1-like n=1 Tax=Lingula unguis TaxID=7574 RepID=UPI000698BF5B; UniRef50_UPI00093F180B, UPI00093F180B related cluster n=3 Tax=unknown TaxID= RepID=UPI00093F180B	Mlig014387.g12, Mlig013280.g2	Mlig014387.g12 {Length: 865} {Pfam: Asparaginase [PF01112.16, score=50.9]} {Human: ENSG00000089123, TASP1, taspase, threonine aspartase, 1, [Score=79.7, Expect=8e-17]} {Dmel: FBgn0263602, Taspase1, Taspase 1, [Score=63.5, Expect=1e-11]} {Smed: dd_Smed_v6_8716_1_1, [Score=49.3, Expect=5e-07]} {Smes: dd_Smes_v1_33174_1_1, [Score=49.3, Expect=7e-07]} {Smans: Smp_011150.1, [Score=62.8, Expect=8e-12]}…
Irradiation	Int S/G2/M		S/G2/M, no gonads	Neoblast	Neoblast, stringent	MligTCv3c-562.10474	MligPCv3c-6738	human	4.88249	5.12124	4.34711	6.4108	6.29952	6.21253	5.03967	4.57243	4.55267	4.35344	1.54808	7.47119e-05	-0.053053	0.969619	0.0394761	1	1.21757	0.0133495	2.17955	1.64457e-06	-0.365869	0.00153766	-0.371037	0.00117265	-0.580822	1.50939e-07	-0.00516941	1	-0.209777	0.392991	TRANSSPLICED	Sexual_biased; X1	dd_Smed_v6_5070_0_1	dd_Smes_v1_31458_1_3	Smp_001090.1	Nuclear pore protein 84 / 107	NUP107	nucleoporin 107kDa	UniRef50_E2AED4, Nuclear pore complex protein Nup107 n=5 Tax=Neoptera TaxID=33340 RepID=E2AED4_CAMFO	Mlig009797.g1, Mlig009797.g2	Mlig009797.g1 {Length: 4121} {TRANSSPLICED} {Pfam: Nuclear pore protein 84 / 107 [PF04121.11, score=363.9]} {Human: ENSG00000111581, NUP107, nucleoporin 107kDa, [RH, Score=293, Expect=7e-85]} {Dmel: FBgn0027868, Nup107, Nucleoporin 107kD, [RH, Score=210, Expect=1e-56]} {Smed: dd_Smed_v6_5070_0_1, [RH, Score=161, Expect=2e-40]} {Smes: dd_Smes_v1_31458_1_3, [RH, Score=160, Expect=4e-40]} {Smans: Sm…
Irradiation	Int S/G2/M		S/G2/M, no gonads	Neoblast	Neoblast, stringent	MligTCv3c-562.1240	MligPCv3c-1095	human	3.72446	3.55339	3.54535	4.74477	4.68123	4.44059	2.89105	2.41187	2.28685	2.27379	1.10901	0.0166673	0.131413	0.788667	0.0888356	0.94885	1.25572	0.0440985	1.33141	0.0248131	-0.386	0.019757	-0.501526	0.00238733	-0.512023	0.000985327	-0.115525	0.777002	-0.0104739	1	TRANSSPLICED		dd_Smed_v6_8491_0_3	dd_Smes_v1_41331_1_2	Smp_157290.1	Condensin complex subunit 2	NCAPH	non-SMC condensin I complex, subunit H	UniRef50_G7YS65, Condensin complex subunit 2 n=1 Tax=Clonorchis sinensis TaxID=79923 RepID=G7YS65_CLOSI	Mlig006156.g1	Mlig006156.g1 {Length: 4239} {TRANSSPLICED} {Pfam: Condensin complex subunit 2 [PF05786.12, score=307.5]} {Human: ENSG00000121152, NCAPH, non-SMC condensin I complex, subunit H, [RH, Score=119, Expect=3e-27]} {Dmel: FBgn0014127, barr, barren, [Score=53.9, Expect=6e-07]} {Smed: dd_Smed_v6_8491_0_3, [RH, Score=135, Expect=1e-32]} {Smes: dd_Smes_v1_41331_1_2, [RH, Score=137, Expect=3e-35]} {Smans: S…
Irradiation	Int S/G2/M		S/G2/M, no gonads	Neoblast	Neoblast, stringent	MligTCv3c-562.1499	MligPCv3c-1264	human	4.49118	5.01975	4.86159	5.73256	6.3684	5.76201	4.98113	4.50057	4.44218	4.59825	1.28974	2.63535e-06	-0.272391	0.417228	0.766146	0.00602703	1.3785	1.01656e-05	1.17798	0.00573247	-0.371512	0.00066836	-0.420335	0.000101161	-0.275523	0.0107626	-0.0488234	0.875764	0.144813	0.627628	TRANSSPLICED	X1	dd_Smed_v6_1276_0_1	dd_Smes_v1_39666_1_2	Smp_167150.1	WD domain, G-beta repeat	PRPF19	PRP19/PSO4 pre-mRNA processing factor 19 homolog (S. cerevisiae)	UniRef50_Q9UMS4, Pre-mRNA-processing factor 19 n=162 Tax=Bilateria TaxID=33213 RepID=PRP19_HUMAN	Mlig003338.g1, Mlig024774.g6	Mlig003338.g1 {Length: 2371} {TRANSSPLICED} {Pfam: WD domain, G-beta repeat [PF00400.30, score=115.6]; Prp19/Pso4-like [PF08606.9, score=109.0]; Anaphase-promoting complex subunit 4 WD40 domain [PF12894.5, score=42.5]; U-box domain [PF04564.13, score=27.7]; Zinc-finger of the MIZ type in Nse subunit [PF11789.6, score=20.9]; WD40 region of Ge1, enhancer of mRNA-decapping protein [PF16529.3, score=…
Irradiation	Int S/G2/M		S/G2/M, no gonads	Neoblast	Neoblast, stringent	MligTCv3c-562.1905	MligPCv3c-1523	human	4.48748	3.52126	4.24354	5.18968	5.13013	5.12357	4.76196	3.86319	3.86815	3.8617	0.750842	0.0223671	-0.174419	0.764666	0.0800056	0.886392	1.71712	2.74879e-05	1.1639	0.0126861	-0.794075	1.67123e-09	-0.780029	3.15807e-09	-0.796415	9.12582e-10	0.0140406	0.991041	-0.0163747	1	TRANSSPLICED	X1	dd_Smed_v6_8534_0_1	dd_Smes_v1_21048_1_1; dd_Smes_v1_21048_1_2	Smp_179290.1	ATPase family associated with various cellular activities (AAA)	ATAD2B; ATAD2	ATPase family, AAA domain containing 2B; ATPase family, AAA domain containing 2	UniRef50_A0A0C9QJW8, ATAD2_3 protein n=1 Tax=Fopius arisanus TaxID=64838 RepID=A0A0C9QJW8_9HYME; UniRef50_A0A0K2T940, ATPase family, AAA domain containing 2B [Xenopus (Silurana) tropicalis] n=1 Tax=Lepeophtheirus salmonis TaxID=72036 RepID=A0A0K2T940_LEPSM; UniRef50_A0A0P5TH66, ATPase family AAA domain-containing protein 2B n=8 Tax=Daphnia magna TaxID=35525 RepID=A0A0P5TH66_9CRUS; UniRef50_E9GEW8…	Mlig012425.g2, Mlig005987.g1, Mlig012425.g1	Mlig012425.g2 {Length: 5042} {TRANSSPLICED} {Pfam: ATPase family associated with various cellular activities (AAA) [PF00004.27, score=147.5]; Bromodomain [PF00439.23, score=48.7]; AAA domain (Cdc48 subfamily) [PF07724.12, score=22.9]; AAA ATPase domain [PF13191.4, score=21.9]; Holliday junction DNA helicase ruvB N-terminus [PF05496.10, score=18.0]} {Human: ENSG00000119778, ATAD2B, ATPase family, …
Irradiation	Int S/G2/M		S/G2/M, no gonads	Neoblast	Neoblast, stringent	MligTCv3c-562.2621	MligPCv3c-1914	human	5.80414	7.00195	5.99044	7.22157	8.0432	7.03741	6.6766	5.90548	6.08672	6.20746	1.4179	4.24549e-07	-0.0655817	0.892457	0.968763	0.00118108	1.04718	0.00213927	1.23023	0.000793725	-0.662338	8.01987e-11	-0.468248	5.81073e-06	-0.362036	0.000446181	0.194088	0.213449	0.106212	0.747941	TRANSSPLICED		dd_Smed_v6_83_0_1	dd_Smes_v1_88073_1_1	Smp_192110.1; Smp_078040.1; Smp_079960.1; Smp_079970.1	Tubulin/FtsZ family, GTPase domain	TUBB2C	tubulin, beta 2C	UniRef50_A0A147A9R5, Tubulin beta chain n=27 Tax=Bilateria TaxID=33213 RepID=A0A147A9R5_FUNHE; UniRef50_P04350, Tubulin beta-4A chain n=2889 Tax=Eukaryota TaxID=2759 RepID=TBB4A_HUMAN; UniRef50_P07437, Tubulin beta chain n=1408 Tax=Eukaryota TaxID=2759 RepID=TBB5_HUMAN; UniRef50_P68371, Tubulin beta-4B chain n=259 Tax=Eukaryota TaxID=2759 RepID=TBB4B_HUMAN	Mlig012641.g3	Mlig012641.g3 {Length: 1909} {TRANSSPLICED} {Pfam: Tubulin/FtsZ family, GTPase domain [PF00091.23, score=230.6]; Tubulin C-terminal domain [PF03953.15, score=145.6]; Misato Segment II tubulin-like domain [PF10644.7, score=23.9]} {Human: ENSG00000188229, TUBB2C, tubulin, beta 2C, [RH, Score=843, Expect=0.0]; ENSG00000137285, TUBB2B, tubulin, beta 2B, [RH, Score=843, Expect=0.0]; ENSG00000235067, T…
Irradiation	Int S/G2/M		S/G2/M, no gonads	Neoblast	Neoblast, stringent	MligTCv3c-562.2738	MligPCv3c-1095	human	2.61669	3.23932	2.30087	4.35641	4.60651	3.94948	2.60216	1.88856	1.91713	1.87955	1.99098	8.37339e-07	0.21465	0.670808	0.384782	0.339869	1.49723	0.00110018	2.94402	0.000124767	-0.627279	0.000354196	-0.58241	0.000891475	-0.631634	0.000214112	0.0448475	0.970982	-0.0491849	0.982857		X1	dd_Smed_v6_8491_0_4	dd_Smes_v1_41331_1_2	Smp_157290.1	Condensin complex subunit 2	NCAPH	non-SMC condensin I complex, subunit H	UniRef50_T2MDJ9, Condensin complex subunit 2 (Fragment) n=2 Tax=Hydra vulgaris TaxID=6087 RepID=T2MDJ9_HYDVU	Mlig033418.g4, Mlig000464.g4	Mlig033418.g4 {Length: 4604} {Pfam: Condensin complex subunit 2 [PF05786.12, score=102.7]} {Human: ENSG00000121152, NCAPH, non-SMC condensin I complex, subunit H, [Score=79.7, Expect=7e-17]} {Smed: dd_Smed_v6_8491_0_4, [Score=65.5, Expect=4e-11]} {Smes: dd_Smes_v1_41331_1_2, [RH, Score=65.5, Expect=3e-11]} {Smans: Smp_157290.1, [Score=87.8, Expect=2e-18]} {UniRef: UniRef50_T2MDJ9, Condensin compl…
Irradiation	Int S/G2/M		S/G2/M, no gonads	Neoblast	Neoblast, stringent	MligTCv3c-562.3038	MligPCv3c-619	human	1.36082	1.5304	2.26151	2.7886	3.24543	2.95126	3.04074	2.2788	2.2337	1.95433	2.07566	0.0109398	-0.504418	0.44555	0.771447	0.321073	2.31704	0.0235163	2.10949	0.0294397	-0.67404	0.000227626	-0.69703	0.000111745	-1.00082	2.92367e-08	-0.0230021	0.97527	-0.303723	0.548692	TRANSSPLICED		dd_Smed_v6_61253_0_1	dd_Smes_v1_36503_1_1		Domain of unknown function (DUF3361)	KIAA1524	KIAA1524	UniRef50_UPI000697CD7E, PREDICTED: protein CIP2A-like n=1 Tax=Lingula unguis TaxID=7574 RepID=UPI000697CD7E	Mlig049435.g1, Mlig013058.g1	Mlig049435.g1 {Length: 1912} {RNA1509_47935} ### Mlig013058.g1 {Length: 3646} {TRANSSPLICED} {Pfam: Domain of unknown function (DUF3361) [PF11841.6, score=19.5]} {Human: ENSG00000163507, KIAA1524, KIAA1524, [RH, Score=79.7, Expect=1e-14]} {Smed: dd_Smed_v6_61253_0_1, [RH, Score=92.8, Expect=2e-19]} {Smes: dd_Smes_v1_36503_1_1, [RH, Score=94.4, Expect=1e-19]} {UniRef: UniRef50_UPI000697CD7E, PREDI…
Irradiation	Int S/G2/M		S/G2/M, no gonads	Neoblast	Neoblast, stringent	MligTCv3c-562.3051	MligPCv3c-2243	human	2.91856	3.31407	2.40976	4.42498	4.35905	4.19281	3.67925	2.91693	2.9352	2.91656	1.69861	3.61985e-05	0.0280681	1	0.080881	1	1.17894	0.0481076	2.90614	2.59152e-05	-0.657562	1.64279e-05	-0.625445	3.7962e-05	-0.654346	9.80102e-06	0.0321071	0.970603	-0.0288823	0.991065	TRANSSPLICED				Smp_127070.1	Origin recognition complex (ORC) subunit 3 N-terminus	ORC3	origin recognition complex, subunit 3	UniRef50_UPI0005C37677, PREDICTED: origin recognition complex subunit 3-like n=5 Tax=Lophotrochozoa TaxID=1206795 RepID=UPI0005C37677	Mlig034384.g1, Mlig030233.g1, Mlig033121.g6	Mlig034384.g1 {Length: 4557} {TRANSSPLICED} {Pfam: Origin recognition complex (ORC) subunit 3 N-terminus [PF07034.9, score=117.0]} {Human: ENSG00000135336, ORC3, origin recognition complex, subunit 3, [RH, Score=66.2, Expect=1e-10]} {Dmel: FBgn0005654, lat, latheo, [RH, Score=51.2, Expect=3e-06]} {Smans: Smp_127070.1, [Score=50.1, Expect=2e-06]} {UniRef: UniRef50_UPI0005C37677, PREDICTED: origin …
Irradiation	Int S/G2/M		S/G2/M, no gonads	Neoblast	Neoblast, stringent	MligTCv3c-562.3077	MligPCv3c-2259	human	4.92444	4.82423	4.3161	5.53518	5.66245	5.34424	5.5892	5.07037	5.04328	5.04216	0.637619	0.0420389	-0.0577161	1	0.313318	0.578168	0.914532	0.0456482	1.36884	0.00567418	-0.415327	0.000766035	-0.428529	0.00043913	-0.440933	0.000253598	-0.0132032	0.982796	-0.0124006	1	TRANSSPLICED	Sexual_biased; X1	dd_Smed_v6_12799_0_1	dd_Smes_v1_44670_1_1	Smp_138640.1	Sir2 family	SIRT1	sirtuin 1	UniRef50_K1RHF7, NAD-dependent deacetylase sirtuin-1 n=1 Tax=Crassostrea gigas TaxID=29159 RepID=K1RHF7_CRAGI; UniRef50_UPI00035A0BB3, PREDICTED: NAD-dependent protein deacetylase sirtuin-1-like n=1 Tax=Aplysia californica TaxID=6500 RepID=UPI00035A0BB3	Mlig023096.g1, Mlig016615.g2, Mlig016615.g1	Mlig023096.g1 {Length: 4419} {Pfam: Sir2 family [PF02146.15, score=200.6]} {Human: ENSG00000096717, SIRT1, sirtuin 1, [RH, Score=372, Expect=1e-117]} {Dmel: FBgn0024291, Sir2, Sir2, [RH, Score=362, Expect=1e-113]} {Celegans: WBGene00004800, sir-2.1, Caenorhabditis elegans Protein SIR-2.1, isoform a., [RH, Score=305, Expect=1e-93]} {Smed: dd_Smed_v6_12799_0_1, [RH, Score=355, Expect=1e-113]} {Smes…
Irradiation	Int S/G2/M		S/G2/M, no gonads	Neoblast	Neoblast, stringent	MligTCv3c-562.3242	MligPCv3c-2362	human	1.43093	1.40609	2.30087	4.02779	3.55157	3.63295	3.29794	2.58904	2.20419	1.88584	3.2751	1.81853e-10	0.213516	0.676414	-0.336111	0.660238	2.74996	5.41631e-05	2.59871	0.00227899	-0.610005	0.000132511	-0.991727	5.18282e-10	-1.30342	9.52891e-17	-0.381705	0.108314	-0.311623	0.408978	TRANSSPLICED	Neoblast	dd_Smed_v6_11475_0_1	dd_Smes_v1_40798_1_6	Smp_127050.1	AAA domain	RAD50	RAD50 homolog (S. cerevisiae)	UniRef50_K1R3D6, DNA repair protein RAD50 n=1 Tax=Crassostrea gigas TaxID=29159 RepID=K1R3D6_CRAGI; UniRef50_UPI0005C35438, PREDICTED: DNA repair protein RAD50-like isoform X1 n=2 Tax=Crassostrea gigas TaxID=29159 RepID=UPI0005C35438	Mlig019249.g4, Mlig019249.g2	Mlig019249.g4 {Length: 4534} {TRANSSPLICED} {Pfam: AAA domain [PF13476.4, score=94.6]; RecF/RecN/SMC N terminal domain [PF02463.17, score=51.8]; AAA ATPase domain [PF13175.4, score=31.6]; AAA domain, putative AbiEii toxin, Type IV TA system [PF13304.4, score=29.9]; Putative exonuclease SbcCD, C subunit [PF13558.4, score=29.5]; ABC transporter [PF00005.25, score=27.0]} {Human: ENSG00000113522, RAD…
Irradiation	Int S/G2/M		S/G2/M, no gonads	Neoblast	Neoblast, stringent	MligTCv3c-562.3782	MligPCv3c-2706	human	3.22243	3.5657	3.87088	4.88706	4.92541	4.74818	3.12877	2.3948	2.34555	2.25829	1.81091	1.09773e-05	-0.0892156	0.894235	0.1972	0.706796	1.48094	0.00304936	1.2514	0.0234314	-0.640071	1.768e-05	-0.66995	4.77292e-06	-0.760915	1.1033e-07	-0.0298892	0.954335	-0.0909298	0.905554	TRANSSPLICED	X1	dd_Smed_v6_9966_0_3	dd_Smes_v1_40063_13_3	Smp_006710.1	HhH-GPD superfamily base excision DNA repair protein	NTHL1	nth endonuclease III-like 1 (E. coli)	UniRef50_A0A1I8HU82, Endonuclease III homolog n=3 Tax=Bilateria TaxID=33213 RepID=A0A1I8HU82_9PLAT; UniRef50_A0A1I8JK65, Endonuclease III homolog n=1 Tax=Macrostomum lignano TaxID=282301 RepID=A0A1I8JK65_9PLAT	Mlig028268.g1, Mlig028268.g2, Mlig053643.g1, Mlig047530.g1, Mlig027674.g4	Mlig028268.g1 {Length: 1356} {TRANSSPLICED} {Pfam: HhH-GPD superfamily base excision DNA repair protein [PF00730.23, score=75.4]; Helix-hairpin-helix motif [PF00633.21, score=31.1]} {Human: ENSG00000065057, NTHL1, nth endonuclease III-like 1 (E. coli), [RH, Score=288, Expect=3e-96]} {Dmel: FBgn0032907, CG9272, , [RH, Score=251, Expect=3e-81]} {Celegans: WBGene00011201, nth-1, Caenorhabditis elega…
Irradiation	Int S/G2/M		S/G2/M, no gonads	Neoblast	Neoblast, stringent	MligTCv3c-562.4038	MligPCv3c-2863	non-conserved	3.91899	3.58105	3.58054	5.01245	5.64008	5.13485	2.28448	1.35015	1.31041	0.788895	1.19616	0.000101982	-0.340141	0.277339	0.702129	0.0122903	2.13529	1.24276e-09	2.03824	2.74691e-05	-0.867568	1.04273e-05	-0.875584	4.68358e-06	-1.42184	5.01656e-13	-0.00804906	0.993019	-0.546063	0.172237	TRANSSPLICED NoTransDecoderORF					Origin recognition complex (ORC) subunit 5 C-terminus			UniRef50_C3Z2M9, Putative uncharacterized protein (Fragment) n=1 Tax=Branchiostoma floridae TaxID=7739 RepID=C3Z2M9_BRAFL	Mlig022506.g10, Mlig037762.g1, Mlig009075.g2, Mlig009075.g1, Mlig015689.g1	Mlig022506.g10 {Length: 1824} {NoTransDecoderORF} {RNA1509_50100} ### Mlig037762.g1 {Length: 2114} {NoTransDecoderORF} {RNA1509_54045} ### Mlig009075.g2 {Length: 2360} {TRANSSPLICED} {Pfam: Origin recognition complex (ORC) subunit 5 C-terminus [PF14630.4, score=88.3]; AAA ATPase domain [PF13191.4, score=40.2]; AAA domain [PF13401.4, score=21.9]; ATPase family associated with various cellular acti…
Irradiation	Int S/G2/M		S/G2/M, no gonads	Neoblast	Neoblast, stringent	MligTCv3c-562.408	MligPCv3c-590	human	5.12981	5.5218	5.21099	5.93745	6.51666	6.08045	4.18651	3.65152	3.64883	3.44163	0.82558	0.0209112	-0.386179	0.330098	0.716154	0.0488707	1.00994	0.0142947	1.0747	0.0219693	-0.434134	0.00105135	-0.419143	0.00135757	-0.643913	5.56293e-07	0.0149864	0.998154	-0.224753	0.483409	TRANSSPLICED	X1; maintenance	dd_Smed_v6_4136_0_2	dd_Smes_v1_36845_1_1	Smp_076530.1	Regulator of chromosome condensation (RCC1) repeat	RCC1	regulator of chromosome condensation 1	UniRef50_A0A0P5E774, Protein RCC2 n=13 Tax=Daphnia magna TaxID=35525 RepID=A0A0P5E774_9CRUS; UniRef50_M7B6D1, Regulator of chromosome condensation n=1 Tax=Chelonia mydas TaxID=8469 RepID=M7B6D1_CHEMY; UniRef50_P18754, Regulator of chromosome condensation n=345 Tax=Euteleostomi TaxID=117571 RepID=RCC1_HUMAN	Mlig003809.g1, Mlig003874.g1	Mlig003809.g1 {Length: 3162} {TRANSSPLICED} {Pfam: Regulator of chromosome condensation (RCC1) repeat [PF00415.16, score=227.3]; Regulator of chromosome condensation (RCC1) repeat [PF13540.4, score=86.2]} {Human: ENSG00000180198, RCC1, regulator of chromosome condensation 1, [RH, Score=363, Expect=1e-119]} {Dmel: FBgn0002638, Rcc1, Regulator of chromosome condensation 1 ortholog (H. sapiens), [RH…
Irradiation	Int S/G2/M		S/G2/M, no gonads	Neoblast	Neoblast, stringent	MligTCv3c-562.4270	MligPCv3c-3009	human	3.53091	3.33828	2.75107	5.45271	5.01339	4.59445	4.44999	3.14785	3.14261	2.61631	2.02237	0.000112883	0.643038	0.280097	-0.179208	0.981897	1.91247	0.0037352	2.69486	0.000222305	-1.20897	1.88759e-12	-1.19387	2.02538e-12	-1.73311	3.90923e-24	0.0150937	1	-0.539189	0.0463404	TRANSSPLICED	X1	dd_Smed_v6_6610_0_8	dd_Smes_v1_39894_1_1	Smp_167810.1	Peptidase family C50	ESPL1	extra spindle pole bodies homolog 1 (S. cerevisiae)	UniRef50_UPI000947D24F, UPI000947D24F related cluster n=1 Tax=unknown TaxID= RepID=UPI000947D24F	Mlig013320.g1, Mlig032112.g18, Mlig009222.g3	Mlig013320.g1 {Length: 4450} {TRANSSPLICED} {Pfam: Peptidase family C50 [PF03568.15, score=211.1]; CHAT domain [PF12770.5, score=23.7]} {Human: ENSG00000135476, ESPL1, extra spindle pole bodies homolog 1 (S. cerevisiae), [RH, Score=170, Expect=3e-42]} {Dmel: FBgn0035627, Sse, Separase, [RH, Score=83.6, Expect=5e-16]} {Celegans: WBGene00004775, sep-1, Caenorhabditis elegans Protein SEP-1 (sep-1) m…
Irradiation	Int S/G2/M		S/G2/M, no gonads	Neoblast	Neoblast, stringent	MligTCv3c-562.4605	MligPCv3c-3215	human	3.10184	3.15336	3.36599	5.32441	4.76577	4.50176	3.13425	2.35712	2.49092	2.40859	2.38296	9.3871e-10	0.612867	0.103329	-0.411591	0.554397	1.76775	0.000286321	1.65318	0.00399852	-0.670977	1.47095e-05	-0.533874	0.000695412	-0.623841	4.34561e-05	0.137081	0.686605	-0.0899387	0.90375	TRANSSPLICED		dd_Smed_v6_15022_0_2	dd_Smes_v1_33102_1_2; dd_Smes_v1_33102_1_3	Smp_149120.1	Origin recognition complex subunit 2	ORC2	origin recognition complex, subunit 2	UniRef50_UPI000947F148, UPI000947F148 related cluster n=1 Tax=unknown TaxID= RepID=UPI000947F148	Mlig000532.g4, Mlig000532.g1, Mlig000532.g5	Mlig000532.g4 {Length: 2366} {TRANSSPLICED} {Pfam: Origin recognition complex subunit 2 [PF04084.12, score=184.7]} {Human: ENSG00000115942, ORC2, origin recognition complex, subunit 2, [RH, Score=154, Expect=4e-41]} {Dmel: FBgn0015270, Orc2, Origin recognition complex subunit 2, [RH, Score=139, Expect=8e-36]} {Celegans: WBGene00003882, orc-2, Caenorhabditis elegans Protein ORC-2 (orc-2) mRNA, com…
Irradiation	Int S/G2/M		S/G2/M, no gonads	Neoblast	Neoblast, stringent	MligTCv3c-562.4770	MligPCv3c-3320	human	6.48589	6.97737	7.05254	7.79929	7.81609	7.86078	5.76333	5.38001	5.22943	5.39363	1.30398	5.75584e-29	-0.321729	0.00565675	0.260488	0.156747	0.938995	3.63331e-11	0.937481	2.69062e-10	-0.272314	0.0293074	-0.41637	0.000603837	-0.262672	0.0315982	-0.144056	0.520438	0.153699	0.648456	TRANSSPLICED	X1	dd_Smed_v6_164_0_1	dd_Smes_v1_55245_1_1	Smp_091640.1	Ribosomal protein S24e	RPS24	ribosomal protein S24	UniRef50_A9V107, Predicted protein n=1 Tax=Monosiga brevicollis TaxID=81824 RepID=A9V107_MONBE	Mlig001746.g1, Mlig006244.g1	Mlig001746.g1 {Length: 1951} {TRANSSPLICED} {Pfam: Ribosomal protein S24e [PF01282.17, score=67.3]} {Human: ENSG00000138326, RPS24, ribosomal protein S24, [RH, Score=73.2, Expect=3e-17]} {Dmel: FBgn0261596, RpS24, Ribosomal protein S24, [RH, Score=88.2, Expect=2e-23]} {Celegans: WBGene00004493, rps-24, Caenorhabditis elegans Protein RPS-24 (rps-24) mRNA, complete cds., [RH, Score=95.5, Expect=2e-…
Irradiation	Int S/G2/M		S/G2/M, no gonads	Neoblast	Neoblast, stringent	MligTCv3c-562.4830	MligPCv3c-706	human	4.33156	4.97146	3.99271	6.57086	6.46685	6.30784	4.89711	4.15041	4.00129	3.7875	2.29326	9.55161e-12	0.016503	1	0.0600505	1	1.5468	0.000197074	2.66933	2.40022e-10	-0.644628	3.46305e-09	-0.783672	4.44722e-13	-1.00027	7.31388e-21	-0.139044	0.503831	-0.216578	0.378468	TRANSSPLICED	X1	dd_Smed_v6_4087_0_1	dd_Smes_v1_33541_1_1	Smp_068920.3	DKCLD (NUC011) domain	DKC1	dyskeratosis congenita 1, dyskerin	UniRef50_G5C0D3, H/ACA ribonucleoprotein complex subunit 4 n=6 Tax=Amniota TaxID=32524 RepID=G5C0D3_HETGA; UniRef50_O60832, H/ACA ribonucleoprotein complex subunit 4 n=211 Tax=Eukaryota TaxID=2759 RepID=DKC1_HUMAN; UniRef50_O60832-2, Isoform 3 of H/ACA ribonucleoprotein complex subunit 4 n=210 Tax=Eukaryota TaxID=2759 RepID=O60832-2	Mlig011386.g2	Mlig011386.g2 {Length: 1988} {TRANSSPLICED} {Pfam: DKCLD (NUC011) domain [PF08068.10, score=109.2]; TruB family pseudouridylate synthase (N terminal domain) [PF01509.16, score=74.7]; PUA domain [PF01472.18, score=70.3]; tRNA pseudouridylate synthase B C-terminal domain [PF16198.3, score=68.5]} {Human: ENSG00000130826, DKC1, dyskeratosis congenita 1, dyskerin, [RH, Score=563, Expect=0.0]} {Dmel: F…
Irradiation	Int S/G2/M		S/G2/M, no gonads	Neoblast	Neoblast, stringent	MligTCv3c-562.4875	MligPCv3c-3387	human	3.95029	3.41111	3.33374	5.47447	5.285	5.00931	4.85101	3.93857	3.67739	3.4755	1.58106	0.000164848	0.202169	0.838576	-0.02989	1	2.00189	0.000103559	2.24372	0.000451038	-0.809391	7.12636e-10	-1.06057	7.30598e-16	-1.26848	2.34639e-22	-0.251173	0.238379	-0.207895	0.548652	TRANSSPLICED	X1	dd_Smed_v6_2421_0_1	dd_Smes_v1_23987_1_1	Smp_033050.1	Eukaryotic DNA topoisomerase I, DNA binding fragment	TOP1	topoisomerase (DNA) I	UniRef50_P11387, DNA topoisomerase 1 n=274 Tax=Bilateria TaxID=33213 RepID=TOP1_HUMAN	Mlig010726.g1, Mlig010726.g2	Mlig010726.g1 {Length: 5161} {TRANSSPLICED} {Pfam: Eukaryotic DNA topoisomerase I, DNA binding fragment [PF02919.13, score=329.1]; Eukaryotic DNA topoisomerase I, catalytic core [PF01028.18, score=327.3]; C-terminal topoisomerase domain [PF14370.4, score=109.4]} {Human: ENSG00000198900, TOP1, topoisomerase (DNA) I, [RH, Score=757, Expect=0.0]; ENSG00000184428, TOP1MT, topoisomerase (DNA) I, mitoc…
Irradiation	Int S/G2/M		S/G2/M, no gonads	Neoblast	Neoblast, stringent	MligTCv3c-562.4942	MligPCv3c-3387	human	4.79094	4.9514	4.30028	6.5515	6.59227	6.48818	5.28116	4.33812	4.08922	3.74455	1.79082	4.20879e-08	-0.191637	0.66015	0.203068	0.741707	1.68218	1.63613e-05	2.51414	2.80947e-09	-0.840116	3.0411e-10	-1.07885	3.96479e-16	-1.43047	1.55033e-27	-0.23873	0.272552	-0.351598	0.137537	TRANSSPLICED	X1	dd_Smed_v6_2421_0_1	dd_Smes_v1_23987_1_1	Smp_033050.1	Eukaryotic DNA topoisomerase I, DNA binding fragment	TOP1	topoisomerase (DNA) I	UniRef50_P11387, DNA topoisomerase 1 n=274 Tax=Bilateria TaxID=33213 RepID=TOP1_HUMAN	Mlig042359.g1	Mlig042359.g1 {Length: 3827} {TRANSSPLICED} {Pfam: Eukaryotic DNA topoisomerase I, DNA binding fragment [PF02919.13, score=328.9]; Eukaryotic DNA topoisomerase I, catalytic core [PF01028.18, score=327.9]; C-terminal topoisomerase domain [PF14370.4, score=109.7]} {Human: ENSG00000198900, TOP1, topoisomerase (DNA) I, [RH, Score=757, Expect=0.0]; ENSG00000184428, TOP1MT, topoisomerase (DNA) I, mitoc…
Irradiation	Int S/G2/M		S/G2/M, no gonads	Neoblast	Neoblast, stringent	MligTCv3c-562.546	MligPCv3c-684	human	2.20394	2.30702	2.45629	3.35858	3.62879	3.6338	2.96936	2.45252	2.49066	2.39641	1.45216	0.000242278	-0.475485	0.272836	0.466282	0.486065	1.65809	0.00660316	2.2779	0.00561354	-0.417419	0.0058079	-0.370064	0.0150489	-0.470006	0.00119057	0.0473439	0.928728	-0.0999195	0.876754	TRANSSPLICED	X1	dd_Smed_v6_3332_0_1	dd_Smes_v1_41391_1_2	Smp_173320.1	Tubulin-tyrosine ligase family	TTLL12	tubulin tyrosine ligase-like family, member 12	UniRef50_Q14166, Tubulin--tyrosine ligase-like protein 12 n=36 Tax=Amniota TaxID=32524 RepID=TTL12_HUMAN	Mlig011759.g1	Mlig011759.g1 {Length: 2869} {TRANSSPLICED} {Pfam: Tubulin-tyrosine ligase family [PF03133.13, score=153.0]} {Human: ENSG00000100304, TTLL12, tubulin tyrosine ligase-like family, member 12, [RH, Score=359, Expect=1e-114]} {Dmel: FBgn0033225, CG1550, , [RH, Score=351, Expect=1e-112]} {Celegans: WBGene00008405, ttll-12, Caenorhabditis elegans Protein TTLL-12 (ttll-12) mRNA, complete cds., [RH, Scor…
Irradiation	Int S/G2/M		S/G2/M, no gonads	Neoblast	Neoblast, stringent	MligTCv3c-562.5657	MligPCv3c-3854	non-conserved	1.33377	1.59812	2.50793	3.1122	5.10301	4.50082	1.44544	-1.82045	-1.48008	-1.56664	2.49457	0.000105113	-1.67077	0.000187103	2.1778	3.9653e-06	4.01955	2.64767e-10	3.05127	6.78566e-06	-3.63	1.06876e-26	-3.18046	1.40596e-22	-3.252	4.12331e-25	0.448041	0.782744	-0.0702174	1										Mlig057490.g1	Mlig057490.g1 {Length: 2736} {RNA1509_28510}
Irradiation	Int S/G2/M		S/G2/M, no gonads	Neoblast	Neoblast, stringent	MligTCv3c-562.575	MligPCv3c-706	human	4.81249	5.23995	5.1549	6.90444	6.97694	6.71105	4.07612	3.39804	3.2434	3.04092	2.11037	2.17849e-20	-0.0695001	0.885948	0.25997	0.480391	1.80724	2.2239e-12	1.72883	8.18152e-10	-0.574044	3.80013e-06	-0.718605	6.0152e-09	-0.922174	3.22158e-14	-0.144561	0.561212	-0.203543	0.527944	TRANSSPLICED	X1	dd_Smed_v6_4087_0_1	dd_Smes_v1_33541_1_1	Smp_068920.3	DKCLD (NUC011) domain	DKC1	dyskeratosis congenita 1, dyskerin	UniRef50_G5C0D3, H/ACA ribonucleoprotein complex subunit 4 n=6 Tax=Amniota TaxID=32524 RepID=G5C0D3_HETGA; UniRef50_O60832, H/ACA ribonucleoprotein complex subunit 4 n=211 Tax=Eukaryota TaxID=2759 RepID=DKC1_HUMAN; UniRef50_O60832-2, Isoform 3 of H/ACA ribonucleoprotein complex subunit 4 n=210 Tax=Eukaryota TaxID=2759 RepID=O60832-2	Mlig011386.g1	Mlig011386.g1 {Length: 1989} {TRANSSPLICED} {Pfam: DKCLD (NUC011) domain [PF08068.10, score=109.2]; TruB family pseudouridylate synthase (N terminal domain) [PF01509.16, score=74.7]; PUA domain [PF01472.18, score=70.3]; tRNA pseudouridylate synthase B C-terminal domain [PF16198.3, score=68.5]} {Human: ENSG00000130826, DKC1, dyskeratosis congenita 1, dyskerin, [RH, Score=563, Expect=0.0]} {Dmel: F…
Irradiation	Int S/G2/M		S/G2/M, no gonads	Neoblast	Neoblast, stringent	MligTCv3c-562.6061	MligPCv3c-4084	non-conserved	4.42449	4.07683	4.16474	5.9248	5.91879	5.1434	4.74375	4.14907	4.09586	4.02867	1.54697	9.74312e-12	0.534036	0.0188187	0.206001	0.653871	1.95554	4.43415e-13	1.28667	0.00117098	-0.483732	1.97348e-05	-0.531046	2.54318e-06	-0.606855	4.27247e-08	-0.0473153	0.892124	-0.0758006	0.882559									UniRef50_UPI0006978E33, PREDICTED: caprin-1-like isoform X1 n=8 Tax=Lingula unguis TaxID=7574 RepID=UPI0006978E33	Mlig004007.g1	Mlig004007.g1 {Length: 2335} {UniRef: UniRef50_UPI0006978E33, PREDICTED: caprin-1-like isoform X1 n=8 Tax=Lingula unguis TaxID=7574 RepID=UPI0006978E33, [Score=64.7, Expect=9e-09]} {RNA1509_45451, RNA1509_53807}
Irradiation	Int S/G2/M		S/G2/M, no gonads	Neoblast	Neoblast, stringent	MligTCv3c-562.6062	MligPCv3c-4084	human	5.18768	5.36429	5.00803	7.09708	6.93806	6.59991	4.91822	4.46416	4.23268	4.04064	1.93812	1.69058e-16	0.243889	0.4009	0.00852342	1	1.6157	2.53623e-09	1.81997	6.73705e-09	-0.350408	0.00121208	-0.570691	5.87307e-08	-0.767136	9.7461e-14	-0.22028	0.156834	-0.196434	0.414044		Asexual_biased; X1	dd_Smed_v6_936_0_1	dd_Smes_v1_12440_1_1	Smp_105970.1		CAPRIN1	cell cycle associated protein 1	UniRef50_UPI0006978E33, PREDICTED: caprin-1-like isoform X1 n=8 Tax=Lingula unguis TaxID=7574 RepID=UPI0006978E33	Mlig029713.g1	Mlig029713.g1 {Length: 2445} {Human: ENSG00000135387, CAPRIN1, cell cycle associated protein 1, [Score=87.4, Expect=1e-17]} {Dmel: FBgn0042134, Capr, Caprin, [Score=71.2, Expect=7e-13]} {Smed: dd_Smed_v6_936_0_1, [Score=53.5, Expect=1e-07]} {Smes: dd_Smes_v1_12440_1_1, [Score=53.5, Expect=2e-07]} {Smans: Smp_105970.1, [RH, Score=50.1, Expect=9e-07]} {UniRef: UniRef50_UPI0006978E33, PREDICTED: cap…
Irradiation	Int S/G2/M		S/G2/M, no gonads	Neoblast	Neoblast, stringent	MligTCv3c-562.6476	MligPCv3c-4295	human	5.93723	6.21897	5.93817	7.01417	7.47918	7.01747	6.6278	5.72866	5.69073	5.68101	1.06993	1.73877e-06	-0.271105	0.339296	0.588686	0.0189927	1.25094	1.66856e-06	1.27271	1.50116e-05	-0.790499	8.08198e-18	-0.819048	4.53584e-19	-0.839501	3.64576e-20	-0.0285493	0.930117	-0.0204498	0.98589	TRANSSPLICED	X1	dd_Smed_v6_1421_0_1	dd_Smes_v1_36460_1_1		SAICAR synthetase	PAICS	phosphoribosylaminoimidazole carboxylase, phosphoribosylaminoimidazole succinocarboxamide synthetase	UniRef50_A0A146WNB8, Multifunctional protein ADE2, putative n=9 Tax=Euteleostomi TaxID=117571 RepID=A0A146WNB8_FUNHE; UniRef50_A0A1J1HQD6, CLUMA_CG003275, isoform A n=1 Tax=Clunio marinus TaxID=568069 RepID=A0A1J1HQD6_9DIPT; UniRef50_UPI000904C1BF, UPI000904C1BF related cluster n=3 Tax=unknown TaxID= RepID=UPI000904C1BF	Mlig010991.g3, Mlig010991.g1, Mlig010991.g2	Mlig010991.g3 {Length: 2016} {TRANSSPLICED} {Pfam: SAICAR synthetase [PF01259.16, score=160.2]; AIR carboxylase [PF00731.18, score=102.9]} {Human: ENSG00000128050, PAICS, phosphoribosylaminoimidazole carboxylase, phosphoribosylaminoimidazole succinocarboxamide synthetase, [RH, Score=403, Expect=1e-138]} {Dmel: FBgn0020513, ade5, ade5, [RH, Score=387, Expect=1e-132]} {Celegans: WBGene00015116, B02…
Irradiation	Int S/G2/M		S/G2/M, no gonads	Neoblast	Neoblast, stringent	MligTCv3c-562.6950	MligPCv3c-4644	human	6.11146	6.66916	5.58353	7.03092	7.69006	7.77877	5.25296	3.99197	4.07796	4.15187	0.900214	1.33948e-08	-1.03594	1.02507e-12	0.906315	8.92309e-08	1.11159	8.66951e-10	2.38061	1.80202e-33	-1.15566	2.70622e-29	-1.06272	6.25528e-25	-0.998306	1.296e-22	0.09293	0.70452	0.0644266	0.904245	TRANSSPLICED	Asexual_biased; X1	dd_Smed_v6_1331_0_1	dd_Smes_v1_7897_1_1	Smp_000980.1; Smp_103530.1	HMG (high mobility group) box	HMGB1; HMGB2	high mobility group box 1; high mobility group box 2	UniRef50_A0A094ZGU6, Vacuolar protein sorting-associated protein 13D n=1 Tax=Schistosoma haematobium TaxID=6185 RepID=A0A094ZGU6_SCHHA	Mlig020067.g1, Mlig003565.g1	Mlig020067.g1 {Length: 1402} {TRANSSPLICED} {Pfam: HMG (high mobility group) box [PF00505.17, score=122.9]; HMG-box domain [PF09011.8, score=116.2]} {Human: ENSG00000189403, HMGB1, high mobility group box 1, [RH, Score=167, Expect=5e-52]; ENSG00000164104, HMGB2, high mobility group box 2, [RH, Score=167, Expect=3e-52]} {Dmel: FBgn0011764, Dsp1, Dorsal switch protein 1, [RH, Score=191, Expect=3e-5…
[truncated: 50,307 more rows]
